# Supplementary material for: Ig-VAE: Generative modeling of protein structure by direct 3D coordinate generation
Source: PLoS Comput Biol. 2022 Jun 27;18(6):e1010271. doi: 10.1371/journal.pcbi.1010271 (PMC9269947; doi:10.1371/journal.pcbi.1010271)
Supplement: S1 File — mov format of the interpolation movie for the trajectory analyzed in Fig 4. interpolation.mp4. mp4 format of the interpolation movie for the trajectory analyzed in Fig 4. patchdock_output_I.pdb. The raw patchdock output used for design I in Fig 5. patchdock_output_II.pdb. The raw patchdock output used for design II in Fig 5. S1 Methods. Detailed documentation of model training, architecture, and all design protocols used in the study. supplemental_methods_attachment.zip. Scripts and commands used for design. Referenced by supplemental_methods_rev.pdf. (ZIP) [file pcbi.1010271.s001.zip]

Archive with 16 entries (15 files):
- S1_File/
- __MACOSX/._S1_File
- S1_File/supplemental_methods_attachment.zip
- __MACOSX/S1_File/._supplemental_methods_attachment.zip
- S1_File/.DS_Store
- __MACOSX/S1_File/._.DS_Store
- S1_File/interpolation.mp4
- __MACOSX/S1_File/._interpolation.mp4
- S1_File/S1_Methods.pdf
- __MACOSX/S1_File/._S1_Methods.pdf
- S1_File/interpolation.mov
- __MACOSX/S1_File/._interpolation.mov
- S1_File/patchdock_output_II.pdb
- __MACOSX/S1_File/._patchdock_output_II.pdb
- S1_File/patchdock_output_I.pdb
- __MACOSX/S1_File/._patchdock_output_I.pdb
