# Supplementary material for: Ig-VAE: Generative modeling of protein structure by direct 3D coordinate generation
Source: PLoS Comput Biol. 2022 Jun 27;18(6):e1010271. doi: 10.1371/journal.pcbi.1010271 (PMC9269947; doi:10.1371/journal.pcbi.1010271)
Supplement: S1 File — mov format of the interpolation movie for the trajectory analyzed in Fig 4. interpolation.mp4. mp4 format of the interpolation movie for the trajectory analyzed in Fig 4. patchdock_output_I.pdb. The raw patchdock output used for design I in Fig 5. patchdock_output_II.pdb. The raw patchdock output used for design II in Fig 5. S1 Methods. Detailed documentation of model training, architecture, and all design protocols used in the study. supplemental_methods_attachment.zip. Scripts and commands used for design. Referenced by supplemental_methods_rev.pdf. (ZIP) [file pcbi.1010271.s001.zip › S1_File/patchdock_output_I.pdb]

ATOM      1  N   VAL E 334      21.295 -22.138  22.181  1.00  0.00      C    N  
ATOM      2  CA  VAL E 334      20.300 -21.988  23.236  1.00  0.00      C    C  
ATOM      3  C   VAL E 334      19.311 -20.876  22.910  1.00  0.00      C    C  
ATOM      4  O   VAL E 334      19.286 -19.840  23.575  1.00  0.00      C    O  
ATOM      5  CB  VAL E 334      20.986 -21.692  24.583  1.00  0.00      C    C  
ATOM      6  CG1 VAL E 334      21.906 -22.844  24.963  1.00  0.00      C    C  
ATOM      7  CG2 VAL E 334      21.773 -20.395  24.475  1.00  0.00      C    C  
ATOM      8  H   VAL E 334      21.565 -21.328  21.642  1.00  0.00      C    H  
ATOM      9  HA  VAL E 334      19.751 -22.926  23.326  1.00  0.00      C    H  
ATOM     10  HB  VAL E 334      20.228 -21.599  25.361  1.00  0.00      C    H  
ATOM     11 1HG1 VAL E 334      22.379 -22.631  25.922  1.00  0.00      C    H  
ATOM     12 2HG1 VAL E 334      21.325 -23.762  25.042  1.00  0.00      C    H  
ATOM     13 3HG1 VAL E 334      22.674 -22.963  24.199  1.00  0.00      C    H  
ATOM     14 1HG2 VAL E 334      22.252 -20.180  25.429  1.00  0.00      C    H  
ATOM     15 2HG2 VAL E 334      22.534 -20.495  23.701  1.00  0.00      C    H  
ATOM     16 3HG2 VAL E 334      21.097 -19.580  24.216  1.00  0.00      C    H  
ATOM     17  N   VAL E 335      18.500 -21.096  21.881  1.00  0.00      C    N  
ATOM     18  CA  VAL E 335      17.514 -20.110  21.455  1.00  0.00      C    C  
ATOM     19  C   VAL E 335      16.414 -19.937  22.494  1.00  0.00      C    C  
ATOM     20  O   VAL E 335      15.996 -20.900  23.135  1.00  0.00      C    O  
ATOM     21  CB  VAL E 335      16.885 -20.525  20.112  1.00  0.00      C    C  
ATOM     22  CG1 VAL E 335      15.743 -19.584  19.759  1.00  0.00      C    C  
ATOM     23  CG2 VAL E 335      17.949 -20.505  19.026  1.00  0.00      C    C  
ATOM     24  H   VAL E 335      18.570 -21.969  21.379  1.00  0.00      C    H  
ATOM     25  HA  VAL E 335      18.020 -19.153  21.321  1.00  0.00      C    H  
ATOM     26  HB  VAL E 335      16.472 -21.530  20.204  1.00  0.00      C    H  
ATOM     27 1HG1 VAL E 335      15.296 -19.893  18.814  1.00  0.00      C    H  
ATOM     28 2HG1 VAL E 335      14.988 -19.618  20.545  1.00  0.00      C    H  
ATOM     29 3HG1 VAL E 335      16.125 -18.568  19.665  1.00  0.00      C    H  
ATOM     30 1HG2 VAL E 335      17.506 -20.808  18.078  1.00  0.00      C    H  
ATOM     31 2HG2 VAL E 335      18.354 -19.498  18.933  1.00  0.00      C    H  
ATOM     32 3HG2 VAL E 335      18.750 -21.196  19.290  1.00  0.00      C    H  
ATOM     33  N   VAL E 336      15.934 -18.707  22.641  1.00  0.00      C    N  
ATOM     34  CA  VAL E 336      14.836 -18.422  23.556  1.00  0.00      C    C  
ATOM     35  C   VAL E 336      13.608 -19.251  23.205  1.00  0.00      C    C  
ATOM     36  O   VAL E 336      13.205 -19.321  22.044  1.00  0.00      C    O  
ATOM     37  CB  VAL E 336      14.479 -16.923  23.521  1.00  0.00      C    C  
ATOM     38  CG1 VAL E 336      13.241 -16.661  24.364  1.00  0.00      C    C  
ATOM     39  CG2 VAL E 336      15.658 -16.111  24.037  1.00  0.00      C    C  
ATOM     40  H   VAL E 336      16.329 -17.954  22.095  1.00  0.00      C    H  
ATOM     41  HA  VAL E 336      15.154 -18.679  24.568  1.00  0.00      C    H  
ATOM     42  HB  VAL E 336      14.253 -16.632  22.495  1.00  0.00      C    H  
ATOM     43 1HG1 VAL E 336      12.991 -15.600  24.324  1.00  0.00      C    H  
ATOM     44 2HG1 VAL E 336      12.406 -17.245  23.977  1.00  0.00      C    H  
ATOM     45 3HG1 VAL E 336      13.437 -16.948  25.397  1.00  0.00      C    H  
ATOM     46 1HG2 VAL E 336      15.411 -15.051  24.005  1.00  0.00      C    H  
ATOM     47 2HG2 VAL E 336      15.877 -16.402  25.065  1.00  0.00      C    H  
ATOM     48 3HG2 VAL E 336      16.532 -16.300  23.413  1.00  0.00      C    H  
ATOM     49  N   VAL E 337      13.033 -19.904  24.210  1.00  0.00      C    N  
ATOM     50  CA  VAL E 337      11.905 -20.801  23.997  1.00  0.00      C    C  
ATOM     51  C   VAL E 337      10.603 -20.035  23.803  1.00  0.00      C    C  
ATOM     52  O   VAL E 337       9.637 -20.239  24.538  1.00  0.00      C    O  
ATOM     53  CB  VAL E 337      11.759 -21.767  25.187  1.00  0.00      C    C  
ATOM     54  CG1 VAL E 337      13.027 -22.594  25.345  1.00  0.00      C    C  
ATOM     55  CG2 VAL E 337      11.481 -20.971  26.452  1.00  0.00      C    C  
ATOM     56  H   VAL E 337      13.400 -19.789  25.144  1.00  0.00      C    H  
ATOM     57  HA  VAL E 337      12.099 -21.388  23.098  1.00  0.00      C    H  
ATOM     58  HB  VAL E 337      10.934 -22.454  24.995  1.00  0.00      C    H  
ATOM     59 1HG1 VAL E 337      12.911 -23.282  26.182  1.00  0.00      C    H  
ATOM     60 2HG1 VAL E 337      13.207 -23.161  24.432  1.00  0.00      C    H  
ATOM     61 3HG1 VAL E 337      13.872 -21.931  25.534  1.00  0.00      C    H  
ATOM     62 1HG2 VAL E 337      11.370 -21.653  27.294  1.00  0.00      C    H  
ATOM     63 2HG2 VAL E 337      12.311 -20.290  26.643  1.00  0.00      C    H  
ATOM     64 3HG2 VAL E 337      10.563 -20.397  26.326  1.00  0.00      C    H  
ATOM     65  N   VAL E 338      10.576 -19.162  22.801  1.00  0.00      C    N  
ATOM     66  CA  VAL E 338       9.376 -18.396  22.486  1.00  0.00      C    C  
ATOM     67  C   VAL E 338       8.318 -19.272  21.828  1.00  0.00      C    C  
ATOM     68  O   VAL E 338       7.127 -18.966  21.876  1.00  0.00      C    O  
ATOM     69  CB  VAL E 338       9.717 -17.218  21.554  1.00  0.00      C    C  
ATOM     70  CG1 VAL E 338      11.205 -17.217  21.237  1.00  0.00      C    C  
ATOM     71  CG2 VAL E 338       8.900 -17.332  20.276  1.00  0.00      C    C  
ATOM     72  H   VAL E 338      11.405 -19.033  22.238  1.00  0.00      C    H  
ATOM     73  HA  VAL E 338       8.968 -17.996  23.416  1.00  0.00      C    H  
ATOM     74  HB  VAL E 338       9.483 -16.280  22.058  1.00  0.00      C    H  
ATOM     75 1HG1 VAL E 338      11.438 -16.374  20.585  1.00  0.00      C    H  
ATOM     76 2HG1 VAL E 338      11.775 -17.128  22.162  1.00  0.00      C    H  
ATOM     77 3HG1 VAL E 338      11.470 -18.147  20.734  1.00  0.00      C    H  
ATOM     78 1HG2 VAL E 338       9.133 -16.495  19.619  1.00  0.00      C    H  
ATOM     79 2HG2 VAL E 338       9.142 -18.268  19.772  1.00  0.00      C    H  
ATOM     80 3HG2 VAL E 338       7.838 -17.316  20.522  1.00  0.00      C    H  
ATOM     81  N   VAL E 339       8.763 -20.359  21.206  1.00  0.00      C    N  
ATOM     82  CA  VAL E 339       7.862 -21.271  20.509  1.00  0.00      C    C  
ATOM     83  C   VAL E 339       6.860 -21.908  21.464  1.00  0.00      C    C  
ATOM     84  O   VAL E 339       5.799 -22.370  21.045  1.00  0.00      C    O  
ATOM     85  CB  VAL E 339       8.666 -22.377  19.800  1.00  0.00      C    C  
ATOM     86  CG1 VAL E 339       9.273 -23.320  20.829  1.00  0.00      C    C  
ATOM     87  CG2 VAL E 339       7.751 -23.139  18.854  1.00  0.00      C    C  
ATOM     88  H   VAL E 339       9.753 -20.555  21.210  1.00  0.00      C    H  
ATOM     89  HA  VAL E 339       7.314 -20.704  19.756  1.00  0.00      C    H  
ATOM     90  HB  VAL E 339       9.483 -21.925  19.238  1.00  0.00      C    H  
ATOM     91 1HG1 VAL E 339       9.848 -24.093  20.319  1.00  0.00      C    H  
ATOM     92 2HG1 VAL E 339       9.929 -22.759  21.494  1.00  0.00      C    H  
ATOM     93 3HG1 VAL E 339       8.477 -23.785  21.410  1.00  0.00      C    H  
ATOM     94 1HG2 VAL E 339       8.320 -23.917  18.345  1.00  0.00      C    H  
ATOM     95 2HG2 VAL E 339       6.939 -23.594  19.421  1.00  0.00      C    H  
ATOM     96 3HG2 VAL E 339       7.338 -22.451  18.116  1.00  0.00      C    H  
ATOM     97  N   VAL E 340       7.213 -21.951  22.743  1.00  0.00      C    N  
ATOM     98  CA  VAL E 340       6.375 -22.598  23.747  1.00  0.00      C    C  
ATOM     99  C   VAL E 340       5.076 -21.833  23.976  1.00  0.00      C    C  
ATOM    100  O   VAL E 340       4.082 -22.403  24.426  1.00  0.00      C    O  
ATOM    101  CB  VAL E 340       7.136 -22.726  25.079  1.00  0.00      C    C  
ATOM    102  CG1 VAL E 340       8.526 -22.122  24.945  1.00  0.00      C    C  
ATOM    103  CG2 VAL E 340       6.354 -22.027  26.179  1.00  0.00      C    C  
ATOM    104  H   VAL E 340       8.091 -21.540  23.026  1.00  0.00      C    H  
ATOM    105  HA  VAL E 340       6.128 -23.599  23.393  1.00  0.00      C    H  
ATOM    106  HB  VAL E 340       7.254 -23.782  25.325  1.00  0.00      C    H  
ATOM    107 1HG1 VAL E 340       9.062 -22.227  25.889  1.00  0.00      C    H  
ATOM    108 2HG1 VAL E 340       9.073 -22.639  24.158  1.00  0.00      C    H  
ATOM    109 3HG1 VAL E 340       8.440 -21.065  24.694  1.00  0.00      C    H  
ATOM    110 1HG2 VAL E 340       6.887 -22.125  27.124  1.00  0.00      C    H  
ATOM    111 2HG2 VAL E 340       6.243 -20.971  25.932  1.00  0.00      C    H  
ATOM    112 3HG2 VAL E 340       5.367 -22.483  26.269  1.00  0.00      C    H  
ATOM    113  N   VAL E 341       5.089 -20.540  23.668  1.00  0.00      C    N  
ATOM    114  CA  VAL E 341       3.914 -19.699  23.860  1.00  0.00      C    C  
ATOM    115  C   VAL E 341       3.233 -19.384  22.535  1.00  0.00      C    C  
ATOM    116  O   VAL E 341       2.043 -19.070  22.497  1.00  0.00      C    O  
ATOM    117  CB  VAL E 341       4.300 -18.386  24.565  1.00  0.00      C    C  
ATOM    118  CG1 VAL E 341       5.797 -18.359  24.835  1.00  0.00      C    C  
ATOM    119  CG2 VAL E 341       3.893 -17.206  23.698  1.00  0.00      C    C  
ATOM    120  H   VAL E 341       5.935 -20.130  23.298  1.00  0.00      C    H  
ATOM    121  HA  VAL E 341       3.207 -20.236  24.493  1.00  0.00      C    H  
ATOM    122  HB  VAL E 341       3.787 -18.329  25.526  1.00  0.00      C    H  
ATOM    123 1HG1 VAL E 341       6.059 -17.431  25.344  1.00  0.00      C    H  
ATOM    124 2HG1 VAL E 341       6.069 -19.207  25.463  1.00  0.00      C    H  
ATOM    125 3HG1 VAL E 341       6.338 -18.418  23.890  1.00  0.00      C    H  
ATOM    126 1HG2 VAL E 341       4.157 -16.276  24.199  1.00  0.00      C    H  
ATOM    127 2HG2 VAL E 341       4.412 -17.263  22.740  1.00  0.00      C    H  
ATOM    128 3HG2 VAL E 341       2.816 -17.234  23.528  1.00  0.00      C    H  
ATOM    129  N   VAL E 342       3.991 -19.472  21.448  1.00  0.00      C    N  
ATOM    130  CA  VAL E 342       3.453 -19.198  20.120  1.00  0.00      C    C  
ATOM    131  C   VAL E 342       2.762 -20.422  19.534  1.00  0.00      C    C  
ATOM    132  O   VAL E 342       1.740 -20.308  18.859  1.00  0.00      C    O  
ATOM    133  CB  VAL E 342       4.573 -18.744  19.170  1.00  0.00      C    C  
ATOM    134  CG1 VAL E 342       5.250 -17.494  19.714  1.00  0.00      C    C  
ATOM    135  CG2 VAL E 342       5.588 -19.867  19.008  1.00  0.00      C    C  
ATOM    136  H   VAL E 342       4.961 -19.734  21.544  1.00  0.00      C    H  
ATOM    137  HA  VAL E 342       2.722 -18.393  20.206  1.00  0.00      C    H  
ATOM    138  HB  VAL E 342       4.141 -18.495  18.201  1.00  0.00      C    H  
ATOM    139 1HG1 VAL E 342       6.035 -17.172  19.029  1.00  0.00      C    H  
ATOM    140 2HG1 VAL E 342       4.512 -16.697  19.819  1.00  0.00      C    H  
ATOM    141 3HG1 VAL E 342       5.684 -17.715  20.687  1.00  0.00      C    H  
ATOM    142 1HG2 VAL E 342       6.378 -19.553  18.326  1.00  0.00      C    H  
ATOM    143 2HG2 VAL E 342       6.017 -20.105  19.980  1.00  0.00      C    H  
ATOM    144 3HG2 VAL E 342       5.092 -20.752  18.605  1.00  0.00      C    H  
ATOM    145  N   VAL E 343       3.341 -21.596  19.776  1.00  0.00      C    N  
ATOM    146  CA  VAL E 343       2.820 -22.838  19.218  1.00  0.00      C    C  
ATOM    147  C   VAL E 343       2.188 -23.715  20.291  1.00  0.00      C    C  
ATOM    148  O   VAL E 343       2.066 -24.928  20.120  1.00  0.00      C    O  
ATOM    149  CB  VAL E 343       3.942 -23.620  18.517  1.00  0.00      C    C  
ATOM    150  CG1 VAL E 343       4.487 -22.816  17.344  1.00  0.00      C    C  
ATOM    151  CG2 VAL E 343       5.052 -23.920  19.515  1.00  0.00      C    C  
ATOM    152  H   VAL E 343       4.172 -21.624  20.349  1.00  0.00      C    H  
ATOM    153  HA  VAL E 343       2.057 -22.589  18.480  1.00  0.00      C    H  
ATOM    154  HB  VAL E 343       3.539 -24.555  18.124  1.00  0.00      C    H  
ATOM    155 1HG1 VAL E 343       5.274 -23.380  16.845  1.00  0.00      C    H  
ATOM    156 2HG1 VAL E 343       3.682 -22.613  16.637  1.00  0.00      C    H  
ATOM    157 3HG1 VAL E 343       4.893 -21.873  17.711  1.00  0.00      C    H  
ATOM    158 1HG2 VAL E 343       5.844 -24.482  19.025  1.00  0.00      C    H  
ATOM    159 2HG2 VAL E 343       5.455 -22.982  19.900  1.00  0.00      C    H  
ATOM    160 3HG2 VAL E 343       4.649 -24.506  20.342  1.00  0.00      C    H  
ATOM    161  N   VAL E 344       1.783 -23.098  21.397  1.00  0.00      C    N  
ATOM    162  CA  VAL E 344       1.154 -23.832  22.489  1.00  0.00      C    C  
ATOM    163  C   VAL E 344      -0.078 -24.587  22.012  1.00  0.00      C    C  
ATOM    164  O   VAL E 344      -0.843 -24.086  21.187  1.00  0.00      C    O  
ATOM    165  CB  VAL E 344       0.755 -22.871  23.627  1.00  0.00      C    C  
ATOM    166  CG1 VAL E 344      -0.053 -23.618  24.678  1.00  0.00      C    C  
ATOM    167  CG2 VAL E 344       2.006 -22.268  24.245  1.00  0.00      C    C  
ATOM    168  H   VAL E 344       1.912 -22.101  21.481  1.00  0.00      C    H  
ATOM    169  HA  VAL E 344       1.873 -24.554  22.878  1.00  0.00      C    H  
ATOM    170  HB  VAL E 344       0.125 -22.077  23.227  1.00  0.00      C    H  
ATOM    171 1HG1 VAL E 344      -0.339 -22.931  25.475  1.00  0.00      C    H  
ATOM    172 2HG1 VAL E 344      -0.950 -24.035  24.219  1.00  0.00      C    H  
ATOM    173 3HG1 VAL E 344       0.550 -24.424  25.094  1.00  0.00      C    H  
ATOM    174 1HG2 VAL E 344       1.723 -21.585  25.045  1.00  0.00      C    H  
ATOM    175 2HG2 VAL E 344       2.630 -23.064  24.649  1.00  0.00      C    H  
ATOM    176 3HG2 VAL E 344       2.562 -21.723  23.481  1.00  0.00      C    H  
ATOM    177  N   VAL E 345      -0.271 -25.790  22.541  1.00  0.00      C    N  
ATOM    178  CA  VAL E 345      -1.431 -26.602  22.190  1.00  0.00      C    C  
ATOM    179  C   VAL E 345      -2.722 -25.946  22.663  1.00  0.00      C    C  
ATOM    180  O   VAL E 345      -3.718 -25.925  21.940  1.00  0.00      C    O  
ATOM    181  CB  VAL E 345      -1.313 -28.008  22.808  1.00  0.00      C    C  
ATOM    182  CG1 VAL E 345      -0.025 -28.120  23.609  1.00  0.00      C    C  
ATOM    183  CG2 VAL E 345      -2.519 -28.271  23.697  1.00  0.00      C    C  
ATOM    184  H   VAL E 345       0.398 -26.149  23.208  1.00  0.00      C    H  
ATOM    185  HA  VAL E 345      -1.466 -26.701  21.105  1.00  0.00      C    H  
ATOM    186  HB  VAL E 345      -1.275 -28.749  22.010  1.00  0.00      C    H  
ATOM    187 1HG1 VAL E 345       0.055 -29.121  24.033  1.00  0.00      C    H  
ATOM    188 2HG1 VAL E 345       0.827 -27.934  22.955  1.00  0.00      C    H  
ATOM    189 3HG1 VAL E 345      -0.033 -27.385  24.413  1.00  0.00      C    H  
ATOM    190 1HG2 VAL E 345      -2.443 -29.269  24.128  1.00  0.00      C    H  
ATOM    191 2HG2 VAL E 345      -2.549 -27.531  24.497  1.00  0.00      C    H  
ATOM    192 3HG2 VAL E 345      -3.430 -28.201  23.103  1.00  0.00      C    H  
ATOM    193  N   VAL E 346      -2.699 -25.414  23.881  1.00  0.00      C    N  
ATOM    194  CA  VAL E 346      -3.874 -24.772  24.456  1.00  0.00      C    C  
ATOM    195  C   VAL E 346      -3.560 -23.364  24.946  1.00  0.00      C    C  
ATOM    196  O   VAL E 346      -2.500 -23.117  25.524  1.00  0.00      C    O  
ATOM    197  CB  VAL E 346      -4.424 -25.606  25.629  1.00  0.00      C    C  
ATOM    198  CG1 VAL E 346      -4.869 -26.974  25.132  1.00  0.00      C    C  
ATOM    199  CG2 VAL E 346      -3.347 -25.752  26.695  1.00  0.00      C    C  
ATOM    200  H   VAL E 346      -1.848 -25.461  24.422  1.00  0.00      C    H  
ATOM    201  HA  VAL E 346      -4.643 -24.706  23.686  1.00  0.00      C    H  
ATOM    202  HB  VAL E 346      -5.295 -25.105  26.051  1.00  0.00      C    H  
ATOM    203 1HG1 VAL E 346      -5.266 -27.553  25.967  1.00  0.00      C    H  
ATOM    204 2HG1 VAL E 346      -5.644 -26.852  24.375  1.00  0.00      C    H  
ATOM    205 3HG1 VAL E 346      -4.018 -27.499  24.700  1.00  0.00      C    H  
ATOM    206 1HG2 VAL E 346      -3.737 -26.335  27.529  1.00  0.00      C    H  
ATOM    207 2HG2 VAL E 346      -2.481 -26.259  26.270  1.00  0.00      C    H  
ATOM    208 3HG2 VAL E 346      -3.052 -24.764  27.050  1.00  0.00      C    H  
ATOM    209  N   VAL E 347      -4.500 -22.449  24.739  1.00  0.00      C    N  
ATOM    210  CA  VAL E 347      -4.369 -21.087  25.242  1.00  0.00      C    C  
ATOM    211  C   VAL E 347      -5.436 -20.791  26.289  1.00  0.00      C    C  
ATOM    212  O   VAL E 347      -6.525 -21.364  26.257  1.00  0.00      C    O  
ATOM    213  CB  VAL E 347      -4.480 -20.072  24.092  1.00  0.00      C    C  
ATOM    214  CG1 VAL E 347      -3.357 -20.294  23.086  1.00  0.00      C    C  
ATOM    215  CG2 VAL E 347      -5.833 -20.219  23.414  1.00  0.00      C    C  
ATOM    216  H   VAL E 347      -5.337 -22.710  24.238  1.00  0.00      C    H  
ATOM    217  HA  VAL E 347      -3.386 -20.984  25.705  1.00  0.00      C    H  
ATOM    218  HB  VAL E 347      -4.375 -19.064  24.493  1.00  0.00      C    H  
ATOM    219 1HG1 VAL E 347      -3.433 -19.564  22.279  1.00  0.00      C    H  
ATOM    220 2HG1 VAL E 347      -2.394 -20.180  23.586  1.00  0.00      C    H  
ATOM    221 3HG1 VAL E 347      -3.434 -21.300  22.676  1.00  0.00      C    H  
ATOM    222 1HG2 VAL E 347      -5.919 -19.494  22.605  1.00  0.00      C    H  
ATOM    223 2HG2 VAL E 347      -5.926 -21.226  23.014  1.00  0.00      C    H  
ATOM    224 3HG2 VAL E 347      -6.626 -20.044  24.142  1.00  0.00      C    H  
ATOM    225  N   VAL E 348      -5.114 -19.906  27.224  1.00  0.00      C    N  
ATOM    226  CA  VAL E 348      -6.031 -19.570  28.308  1.00  0.00      C    C  
ATOM    227  C   VAL E 348      -7.105 -18.592  27.851  1.00  0.00      C    C  
ATOM    228  O   VAL E 348      -6.955 -17.925  26.827  1.00  0.00      C    O  
ATOM    229  CB  VAL E 348      -5.264 -18.950  29.491  1.00  0.00      C    C  
ATOM    230  CG1 VAL E 348      -4.218 -19.926  30.003  1.00  0.00      C    C  
ATOM    231  CG2 VAL E 348      -4.612 -17.652  29.041  1.00  0.00      C    C  
ATOM    232  H   VAL E 348      -4.208 -19.461  27.192  1.00  0.00      C    H  
ATOM    233  HA  VAL E 348      -6.515 -20.486  28.646  1.00  0.00      C    H  
ATOM    234  HB  VAL E 348      -5.961 -18.750  30.305  1.00  0.00      C    H  
ATOM    235 1HG1 VAL E 348      -3.689 -19.480  30.847  1.00  0.00      C    H  
ATOM    236 2HG1 VAL E 348      -4.705 -20.845  30.326  1.00  0.00      C    H  
ATOM    237 3HG1 VAL E 348      -3.508 -20.149  29.208  1.00  0.00      C    H  
ATOM    238 1HG2 VAL E 348      -4.077 -17.204  29.878  1.00  0.00      C    H  
ATOM    239 2HG2 VAL E 348      -3.912 -17.857  28.231  1.00  0.00      C    H  
ATOM    240 3HG2 VAL E 348      -5.380 -16.962  28.691  1.00  0.00      C    H  
ATOM    241  N   VAL E 349      -8.160 -18.469  28.648  1.00  0.00      C    N  
ATOM    242  CA  VAL E 349      -9.165 -17.439  28.424  1.00  0.00      C    C  
ATOM    243  C   VAL E 349      -8.550 -16.058  28.609  1.00  0.00      C    C  
ATOM    244  O   VAL E 349      -7.475 -15.924  29.195  1.00  0.00      C    O  
ATOM    245  CB  VAL E 349     -10.350 -17.621  29.392  1.00  0.00      C    C  
ATOM    246  CG1 VAL E 349      -9.913 -17.313  30.816  1.00  0.00      C    C  
ATOM    247  CG2 VAL E 349     -11.491 -16.706  28.974  1.00  0.00      C    C  
ATOM    248  H   VAL E 349      -8.245 -19.076  29.451  1.00  0.00      C    H  
ATOM    249  HA  VAL E 349      -9.533 -17.526  27.401  1.00  0.00      C    H  
ATOM    250  HB  VAL E 349     -10.682 -18.659  29.362  1.00  0.00      C    H  
ATOM    251 1HG1 VAL E 349     -10.754 -17.455  31.495  1.00  0.00      C    H  
ATOM    252 2HG1 VAL E 349      -9.101 -17.982  31.099  1.00  0.00      C    H  
ATOM    253 3HG1 VAL E 349      -9.569 -16.280  30.875  1.00  0.00      C    H  
ATOM    254 1HG2 VAL E 349     -12.332 -16.842  29.653  1.00  0.00      C    H  
ATOM    255 2HG2 VAL E 349     -11.157 -15.669  29.011  1.00  0.00      C    H  
ATOM    256 3HG2 VAL E 349     -11.801 -16.952  27.958  1.00  0.00      C    H  
ATOM    257  N   VAL E 350      -9.212 -15.037  28.081  1.00  0.00      C    N  
ATOM    258  CA  VAL E 350      -8.663 -13.687  28.113  1.00  0.00      C    C  
ATOM    259  C   VAL E 350      -8.607 -13.134  29.533  1.00  0.00      C    C  
ATOM    260  O   VAL E 350      -7.566 -12.650  29.977  1.00  0.00      C    O  
ATOM    261  CB  VAL E 350      -9.496 -12.746  27.223  1.00  0.00      C    C  
ATOM    262  CG1 VAL E 350      -9.004 -11.316  27.375  1.00  0.00      C    C  
ATOM    263  CG2 VAL E 350      -9.384 -13.197  25.774  1.00  0.00      C    C  
ATOM    264  H   VAL E 350     -10.100 -15.201  27.630  1.00  0.00      C    H  
ATOM    265  HA  VAL E 350      -7.647 -13.722  27.718  1.00  0.00      C    H  
ATOM    266  HB  VAL E 350     -10.538 -12.778  27.540  1.00  0.00      C    H  
ATOM    267 1HG1 VAL E 350      -9.604 -10.656  26.749  1.00  0.00      C    H  
ATOM    268 2HG1 VAL E 350      -9.095 -11.009  28.417  1.00  0.00      C    H  
ATOM    269 3HG1 VAL E 350      -7.960 -11.256  27.069  1.00  0.00      C    H  
ATOM    270 1HG2 VAL E 350      -9.978 -12.539  25.140  1.00  0.00      C    H  
ATOM    271 2HG2 VAL E 350      -8.340 -13.159  25.460  1.00  0.00      C    H  
ATOM    272 3HG2 VAL E 350      -9.753 -14.219  25.682  1.00  0.00      C    H  
ATOM    273  N   VAL E 351      -9.728 -13.208  30.241  1.00  0.00      C    N  
ATOM    274  CA  VAL E 351      -9.799 -12.705  31.608  1.00  0.00      C    C  
ATOM    275  C   VAL E 351      -8.763 -13.378  32.499  1.00  0.00      C    C  
ATOM    276  O   VAL E 351      -8.243 -12.769  33.434  1.00  0.00      C    O  
ATOM    277  CB  VAL E 351     -11.204 -12.930  32.196  1.00  0.00      C    C  
ATOM    278  CG1 VAL E 351     -12.094 -13.619  31.174  1.00  0.00      C    C  
ATOM    279  CG2 VAL E 351     -11.096 -13.766  33.461  1.00  0.00      C    C  
ATOM    280  H   VAL E 351     -10.551 -13.619  29.823  1.00  0.00      C    H  
ATOM    281  HA  VAL E 351      -9.597 -11.633  31.592  1.00  0.00      C    H  
ATOM    282  HB  VAL E 351     -11.654 -11.964  32.431  1.00  0.00      C    H  
ATOM    283 1HG1 VAL E 351     -13.089 -13.763  31.595  1.00  0.00      C    H  
ATOM    284 2HG1 VAL E 351     -12.165 -13.002  30.278  1.00  0.00      C    H  
ATOM    285 3HG1 VAL E 351     -11.666 -14.588  30.915  1.00  0.00      C    H  
ATOM    286 1HG2 VAL E 351     -12.088 -13.918  33.884  1.00  0.00      C    H  
ATOM    287 2HG2 VAL E 351     -10.651 -14.732  33.221  1.00  0.00      C    H  
ATOM    288 3HG2 VAL E 351     -10.467 -13.248  34.186  1.00  0.00      C    H  
ATOM    289  N   VAL E 352      -8.465 -14.639  32.205  1.00  0.00      C    N  
ATOM    290  CA  VAL E 352      -7.488 -15.395  32.980  1.00  0.00      C    C  
ATOM    291  C   VAL E 352      -6.174 -15.547  32.224  1.00  0.00      C    C  
ATOM    292  O   VAL E 352      -5.502 -16.572  32.328  1.00  0.00      C    O  
ATOM    293  CB  VAL E 352      -8.040 -16.787  33.327  1.00  0.00      C    C  
ATOM    294  CG1 VAL E 352      -9.269 -16.658  34.218  1.00  0.00      C    C  
ATOM    295  CG2 VAL E 352      -8.392 -17.528  32.046  1.00  0.00      C    C  
ATOM    296  H   VAL E 352      -8.927 -15.084  31.424  1.00  0.00      C    H  
ATOM    297  HA  VAL E 352      -7.295 -14.855  33.909  1.00  0.00      C    H  
ATOM    298  HB  VAL E 352      -7.283 -17.344  33.880  1.00  0.00      C    H  
ATOM    299 1HG1 VAL E 352      -9.648 -17.649  34.470  1.00  0.00      C    H  
ATOM    300 2HG1 VAL E 352      -9.000 -16.130  35.134  1.00  0.00      C    H  
ATOM    301 3HG1 VAL E 352     -10.038 -16.097  33.690  1.00  0.00      C    H  
ATOM    302 1HG2 VAL E 352      -8.774 -18.519  32.287  1.00  0.00      C    H  
ATOM    303 2HG2 VAL E 352      -9.151 -16.965  31.504  1.00  0.00      C    H  
ATOM    304 3HG2 VAL E 352      -7.501 -17.625  31.424  1.00  0.00      C    H  
ATOM    305  N   VAL E 353      -5.814 -14.521  31.460  1.00  0.00      C    N  
ATOM    306  CA  VAL E 353      -4.583 -14.543  30.679  1.00  0.00      C    C  
ATOM    307  C   VAL E 353      -3.411 -15.052  31.510  1.00  0.00      C    C  
ATOM    308  O   VAL E 353      -3.346 -14.820  32.717  1.00  0.00      C    O  
ATOM    309  CB  VAL E 353      -4.262 -13.137  30.139  1.00  0.00      C    C  
ATOM    310  CG1 VAL E 353      -3.884 -12.211  31.284  1.00  0.00      C    C  
ATOM    311  CG2 VAL E 353      -3.126 -13.230  29.131  1.00  0.00      C    C  
ATOM    312  H   VAL E 353      -6.410 -13.706  31.418  1.00  0.00      C    H  
ATOM    313  HA  VAL E 353      -4.725 -15.215  29.832  1.00  0.00      C    H  
ATOM    314  HB  VAL E 353      -5.149 -12.726  29.656  1.00  0.00      C    H  
ATOM    315 1HG1 VAL E 353      -3.670 -11.216  30.892  1.00  0.00      C    H  
ATOM    316 2HG1 VAL E 353      -4.711 -12.151  31.991  1.00  0.00      C    H  
ATOM    317 3HG1 VAL E 353      -3.001 -12.599  31.790  1.00  0.00      C    H  
ATOM    318 1HG2 VAL E 353      -2.903 -12.238  28.740  1.00  0.00      C    H  
ATOM    319 2HG2 VAL E 353      -2.239 -13.636  29.619  1.00  0.00      C    H  
ATOM    320 3HG2 VAL E 353      -3.420 -13.885  28.311  1.00  0.00      C    H  
ATOM    321  N   VAL E 354      -2.492 -15.757  30.858  1.00  0.00      C    N  
ATOM    322  CA  VAL E 354      -1.338 -16.331  31.542  1.00  0.00      C    C  
ATOM    323  C   VAL E 354      -0.039 -15.688  31.071  1.00  0.00      C    C  
ATOM    324  O   VAL E 354       0.027 -15.129  29.976  1.00  0.00      C    O  
ATOM    325  CB  VAL E 354      -1.278 -17.851  31.305  1.00  0.00      C    C  
ATOM    326  CG1 VAL E 354      -2.528 -18.515  31.865  1.00  0.00      C    C  
ATOM    327  CG2 VAL E 354      -1.152 -18.127  29.815  1.00  0.00      C    C  
ATOM    328  H   VAL E 354      -2.600 -15.907  29.865  1.00  0.00      C    H  
ATOM    329  HA  VAL E 354      -1.447 -16.150  32.612  1.00  0.00      C    H  
ATOM    330  HB  VAL E 354      -0.417 -18.264  31.830  1.00  0.00      C    H  
ATOM    331 1HG1 VAL E 354      -2.474 -19.591  31.703  1.00  0.00      C    H  
ATOM    332 2HG1 VAL E 354      -2.600 -18.312  32.934  1.00  0.00      C    H  
ATOM    333 3HG1 VAL E 354      -3.408 -18.116  31.360  1.00  0.00      C    H  
ATOM    334 1HG2 VAL E 354      -1.102 -19.202  29.646  1.00  0.00      C    H  
ATOM    335 2HG2 VAL E 354      -2.018 -17.718  29.295  1.00  0.00      C    H  
ATOM    336 3HG2 VAL E 354      -0.245 -17.657  29.433  1.00  0.00      C    H  
ATOM    337  N   VAL E 355       0.991 -15.759  31.909  1.00  0.00      C    N  
ATOM    338  CA  VAL E 355       2.278 -15.150  31.593  1.00  0.00      C    C  
ATOM    339  C   VAL E 355       3.432 -16.127  31.780  1.00  0.00      C    C  
ATOM    340  O   VAL E 355       3.424 -16.946  32.699  1.00  0.00      C    O  
ATOM    341  CB  VAL E 355       2.519 -13.913  32.478  1.00  0.00      C    C  
ATOM    342  CG1 VAL E 355       1.344 -13.707  33.424  1.00  0.00      C    C  
ATOM    343  CG2 VAL E 355       3.807 -14.102  33.266  1.00  0.00      C    C  
ATOM    344  H   VAL E 355       0.876 -16.239  32.790  1.00  0.00      C    H  
ATOM    345  HA  VAL E 355       2.258 -14.831  30.550  1.00  0.00      C    H  
ATOM    346  HB  VAL E 355       2.600 -13.028  31.847  1.00  0.00      C    H  
ATOM    347 1HG1 VAL E 355       1.522 -12.824  34.039  1.00  0.00      C    H  
ATOM    348 2HG1 VAL E 355       0.431 -13.567  32.845  1.00  0.00      C    H  
ATOM    349 3HG1 VAL E 355       1.236 -14.581  34.067  1.00  0.00      C    H  
ATOM    350 1HG2 VAL E 355       3.987 -13.226  33.887  1.00  0.00      C    H  
ATOM    351 2HG2 VAL E 355       3.720 -14.985  33.900  1.00  0.00      C    H  
ATOM    352 3HG2 VAL E 355       4.640 -14.234  32.574  1.00  0.00      C    H  
ATOM    353  N   VAL E 356       4.445 -16.002  30.929  1.00  0.00      C    N  
ATOM    354  CA  VAL E 356       5.678 -16.769  31.075  1.00  0.00      C    C  
ATOM    355  C   VAL E 356       6.891 -15.848  31.041  1.00  0.00      C    C  
ATOM    356  O   VAL E 356       6.979 -14.955  30.199  1.00  0.00      C    O  
ATOM    357  CB  VAL E 356       5.803 -17.821  29.957  1.00  0.00      C    C  
ATOM    358  CG1 VAL E 356       4.672 -18.834  30.061  1.00  0.00      C    C  
ATOM    359  CG2 VAL E 356       5.775 -17.127  28.605  1.00  0.00      C    C  
ATOM    360  H   VAL E 356       4.373 -15.332  30.177  1.00  0.00      C    H  
ATOM    361  HA  VAL E 356       5.655 -17.283  32.036  1.00  0.00      C    H  
ATOM    362  HB  VAL E 356       6.744 -18.358  30.074  1.00  0.00      C    H  
ATOM    363 1HG1 VAL E 356       4.778 -19.580  29.272  1.00  0.00      C    H  
ATOM    364 2HG1 VAL E 356       4.714 -19.326  31.033  1.00  0.00      C    H  
ATOM    365 3HG1 VAL E 356       3.716 -18.324  29.951  1.00  0.00      C    H  
ATOM    366 1HG2 VAL E 356       5.875 -17.869  27.813  1.00  0.00      C    H  
ATOM    367 2HG2 VAL E 356       4.831 -16.596  28.487  1.00  0.00      C    H  
ATOM    368 3HG2 VAL E 356       6.601 -16.418  28.543  1.00  0.00      C    H  
ATOM    369  N   VAL E 357       7.824 -16.068  31.961  1.00  0.00      C    N  
ATOM    370  CA  VAL E 357       9.027 -15.249  32.031  1.00  0.00      C    C  
ATOM    371  C   VAL E 357      10.178 -15.883  31.260  1.00  0.00      C    C  
ATOM    372  O   VAL E 357      10.559 -17.026  31.521  1.00  0.00      C    O  
ATOM    373  CB  VAL E 357       9.449 -15.030  33.496  1.00  0.00      C    C  
ATOM    374  CG1 VAL E 357      10.754 -14.251  33.550  1.00  0.00      C    C  
ATOM    375  CG2 VAL E 357       8.349 -14.279  34.233  1.00  0.00      C    C  
ATOM    376  H   VAL E 357       7.696 -16.816  32.627  1.00  0.00      C    H  
ATOM    377  HA  VAL E 357       8.807 -14.276  31.587  1.00  0.00      C    H  
ATOM    378  HB  VAL E 357       9.617 -15.997  33.970  1.00  0.00      C    H  
ATOM    379 1HG1 VAL E 357      11.052 -14.110  34.589  1.00  0.00      C    H  
ATOM    380 2HG1 VAL E 357      11.530 -14.806  33.022  1.00  0.00      C    H  
ATOM    381 3HG1 VAL E 357      10.617 -13.279  33.077  1.00  0.00      C    H  
ATOM    382 1HG2 VAL E 357       8.644 -14.131  35.272  1.00  0.00      C    H  
ATOM    383 2HG2 VAL E 357       8.189 -13.311  33.759  1.00  0.00      C    H  
ATOM    384 3HG2 VAL E 357       7.426 -14.857  34.198  1.00  0.00      C    H  
ATOM    385  N   VAL E 358      10.738 -15.130  30.320  1.00  0.00      C    N  
ATOM    386  CA  VAL E 358      11.880 -15.594  29.544  1.00  0.00      C    C  
ATOM    387  C   VAL E 358      13.180 -15.024  30.095  1.00  0.00      C    C  
ATOM    388  O   VAL E 358      13.342 -13.809  30.189  1.00  0.00      C    O  
ATOM    389  CB  VAL E 358      11.727 -15.191  28.068  1.00  0.00      C    C  
ATOM    390  CG1 VAL E 358      12.935 -15.661  27.270  1.00  0.00      C    C  
ATOM    391  CG2 VAL E 358      10.451 -15.805  27.506  1.00  0.00      C    C  
ATOM    392  H   VAL E 358      10.371 -14.207  30.146  1.00  0.00      C    H  
ATOM    393  HA  VAL E 358      11.921 -16.683  29.606  1.00  0.00      C    H  
ATOM    394  HB  VAL E 358      11.680 -14.104  27.996  1.00  0.00      C    H  
ATOM    395 1HG1 VAL E 358      12.825 -15.364  26.225  1.00  0.00      C    H  
ATOM    396 2HG1 VAL E 358      13.840 -15.211  27.679  1.00  0.00      C    H  
ATOM    397 3HG1 VAL E 358      13.008 -16.744  27.335  1.00  0.00      C    H  
ATOM    398 1HG2 VAL E 358      10.332 -15.515  26.462  1.00  0.00      C    H  
ATOM    399 2HG2 VAL E 358      10.513 -16.889  27.579  1.00  0.00      C    H  
ATOM    400 3HG2 VAL E 358       9.592 -15.452  28.079  1.00  0.00      C    H  
ATOM    401  N   VAL E 359      14.096 -15.908  30.478  1.00  0.00      C    N  
ATOM    402  CA  VAL E 359      15.356 -15.487  31.081  1.00  0.00      C    C  
ATOM    403  C   VAL E 359      16.513 -15.590  30.097  1.00  0.00      C    C  
ATOM    404  O   VAL E 359      16.311 -15.601  28.882  1.00  0.00      C    O  
ATOM    405  CB  VAL E 359      15.663 -16.335  32.329  1.00  0.00      C    C  
ATOM    406  CG1 VAL E 359      14.562 -16.157  33.364  1.00  0.00      C    C  
ATOM    407  CG2 VAL E 359      15.787 -17.798  31.930  1.00  0.00      C    C  
ATOM    408  H   VAL E 359      13.909 -16.894  30.362  1.00  0.00      C    H  
ATOM    409  HA  VAL E 359      15.256 -14.445  31.389  1.00  0.00      C    H  
ATOM    410  HB  VAL E 359      16.598 -15.994  32.775  1.00  0.00      C    H  
ATOM    411 1HG1 VAL E 359      14.793 -16.751  34.248  1.00  0.00      C    H  
ATOM    412 2HG1 VAL E 359      14.492 -15.105  33.642  1.00  0.00      C    H  
ATOM    413 3HG1 VAL E 359      13.611 -16.486  32.944  1.00  0.00      C    H  
ATOM    414 1HG2 VAL E 359      16.013 -18.397  32.812  1.00  0.00      C    H  
ATOM    415 2HG2 VAL E 359      14.849 -18.136  31.491  1.00  0.00      C    H  
ATOM    416 3HG2 VAL E 359      16.590 -17.909  31.201  1.00  0.00      C    H  
ATOM    417  N   VAL E 360      17.729 -15.647  30.630  1.00  0.00      C    N  
ATOM    418  CA  VAL E 360      18.933 -15.691  29.809  1.00  0.00      C    C  
ATOM    419  C   VAL E 360      18.801 -16.694  28.668  1.00  0.00      C    C  
ATOM    420  O   VAL E 360      18.619 -17.890  28.897  1.00  0.00      C    O  
ATOM    421  CB  VAL E 360      20.156 -16.050  30.672  1.00  0.00      C    C  
ATOM    422  CG1 VAL E 360      21.390 -16.198  29.795  1.00  0.00      C    C  
ATOM    423  CG2 VAL E 360      20.372 -14.964  31.716  1.00  0.00      C    C  
ATOM    424  H   VAL E 360      17.823 -15.646  31.636  1.00  0.00      C    H  
ATOM    425  HA  VAL E 360      19.092 -14.701  29.380  1.00  0.00      C    H  
ATOM    426  HB  VAL E 360      19.981 -17.006  31.166  1.00  0.00      C    H  
ATOM    427 1HG1 VAL E 360      22.248 -16.461  30.414  1.00  0.00      C    H  
ATOM    428 2HG1 VAL E 360      21.220 -16.983  29.058  1.00  0.00      C    H  
ATOM    429 3HG1 VAL E 360      21.588 -15.256  29.283  1.00  0.00      C    H  
ATOM    430 1HG2 VAL E 360      21.232 -15.220  32.335  1.00  0.00      C    H  
ATOM    431 2HG2 VAL E 360      20.553 -14.011  31.218  1.00  0.00      C    H  
ATOM    432 3HG2 VAL E 360      19.485 -14.882  32.344  1.00  0.00      C    H  
ATOM    433  N   VAL E 361      18.904 -16.198  27.440  1.00  0.00      C    N  
ATOM    434  CA  VAL E 361      18.824 -17.044  26.255  1.00  0.00      C    C  
ATOM    435  C   VAL E 361      19.285 -16.292  25.014  1.00  0.00      C    C  
ATOM    436  O   VAL E 361      19.502 -15.081  25.056  1.00  0.00      C    O  
ATOM    437  CB  VAL E 361      17.382 -17.544  26.044  1.00  0.00      C    C  
ATOM    438  CG1 VAL E 361      16.474 -16.997  27.135  1.00  0.00      C    C  
ATOM    439  CG2 VAL E 361      16.892 -17.104  24.672  1.00  0.00      C    C  
ATOM    440  H   VAL E 361      19.048 -15.205  27.324  1.00  0.00      C    H  
ATOM    441  HA  VAL E 361      19.475 -17.907  26.402  1.00  0.00      C    H  
ATOM    442  HB  VAL E 361      17.365 -18.632  26.110  1.00  0.00      C    H  
ATOM    443 1HG1 VAL E 361      15.458 -17.364  26.982  1.00  0.00      C    H  
ATOM    444 2HG1 VAL E 361      16.835 -17.326  28.109  1.00  0.00      C    H  
ATOM    445 3HG1 VAL E 361      16.474 -15.908  27.097  1.00  0.00      C    H  
ATOM    446 1HG2 VAL E 361      15.875 -17.463  24.516  1.00  0.00      C    H  
ATOM    447 2HG2 VAL E 361      16.905 -16.015  24.614  1.00  0.00      C    H  
ATOM    448 3HG2 VAL E 361      17.545 -17.516  23.903  1.00  0.00      C    H  
ATOM    449  N   VAL E 362      19.417 -17.012  23.905  1.00  0.00      C    N  
ATOM    450  CA  VAL E 362      19.800 -16.398  22.639  1.00  0.00      C    C  
ATOM    451  C   VAL E 362      18.597 -15.748  21.968  1.00  0.00      C    C  
ATOM    452  O   VAL E 362      17.730 -16.432  21.425  1.00  0.00      C    O  
ATOM    453  CB  VAL E 362      20.421 -17.446  21.696  1.00  0.00      C    C  
ATOM    454  CG1 VAL E 362      20.810 -16.794  20.377  1.00  0.00      C    C  
ATOM    455  CG2 VAL E 362      21.639 -18.065  22.364  1.00  0.00      C    C  
ATOM    456  H   VAL E 362      19.236 -18.005  23.938  1.00  0.00      C    H  
ATOM    457  HA  VAL E 362      20.546 -15.628  22.839  1.00  0.00      C    H  
ATOM    458  HB  VAL E 362      19.684 -18.220  21.482  1.00  0.00      C    H  
ATOM    459 1HG1 VAL E 362      21.239 -17.544  19.713  1.00  0.00      C    H  
ATOM    460 2HG1 VAL E 362      19.926 -16.360  19.911  1.00  0.00      C    H  
ATOM    461 3HG1 VAL E 362      21.545 -16.010  20.562  1.00  0.00      C    H  
ATOM    462 1HG2 VAL E 362      22.076 -18.812  21.702  1.00  0.00      C    H  
ATOM    463 2HG2 VAL E 362      22.376 -17.288  22.570  1.00  0.00      C    H  
ATOM    464 3HG2 VAL E 362      21.340 -18.539  23.299  1.00  0.00      C    H  
ATOM    465  N   VAL E 363      18.533 -14.423  22.045  1.00  0.00      C    N  
ATOM    466  CA  VAL E 363      17.384 -13.677  21.549  1.00  0.00      C    C  
ATOM    467  C   VAL E 363      17.464 -13.429  20.048  1.00  0.00      C    C  
ATOM    468  O   VAL E 363      17.597 -12.288  19.607  1.00  0.00      C    O  
ATOM    469  CB  VAL E 363      17.269 -12.326  22.284  1.00  0.00      C    C  
ATOM    470  CG1 VAL E 363      16.005 -11.601  21.851  1.00  0.00      C    C  
ATOM    471  CG2 VAL E 363      17.259 -12.569  23.785  1.00  0.00      C    C  
ATOM    472  H   VAL E 363      19.292 -13.920  22.482  1.00  0.00      C    H  
ATOM    473  HA  VAL E 363      16.485 -14.260  21.754  1.00  0.00      C    H  
ATOM    474  HB  VAL E 363      18.120 -11.699  22.021  1.00  0.00      C    H  
ATOM    475 1HG1 VAL E 363      15.940 -10.644  22.370  1.00  0.00      C    H  
ATOM    476 2HG1 VAL E 363      16.036 -11.428  20.775  1.00  0.00      C    H  
ATOM    477 3HG1 VAL E 363      15.135 -12.207  22.097  1.00  0.00      C    H  
ATOM    478 1HG2 VAL E 363      17.186 -11.614  24.306  1.00  0.00      C    H  
ATOM    479 2HG2 VAL E 363      16.404 -13.191  24.047  1.00  0.00      C    H  
ATOM    480 3HG2 VAL E 363      18.180 -13.073  24.079  1.00  0.00      C    H  
ATOM    481  N   VAL E 364      17.336 -14.497  19.266  1.00  0.00      C    N  
ATOM    482  CA  VAL E 364      17.255 -14.373  17.815  1.00  0.00      C    C  
ATOM    483  C   VAL E 364      15.807 -14.191  17.374  1.00  0.00      C    C  
ATOM    484  O   VAL E 364      15.034 -15.149  17.338  1.00  0.00      C    O  
ATOM    485  CB  VAL E 364      17.857 -15.615  17.131  1.00  0.00      C    C  
ATOM    486  CG1 VAL E 364      18.346 -16.603  18.179  1.00  0.00      C    C  
ATOM    487  CG2 VAL E 364      16.808 -16.258  16.238  1.00  0.00      C    C  
ATOM    488  H   VAL E 364      17.262 -15.411  19.688  1.00  0.00      C    H  
ATOM    489  HA  VAL E 364      17.827 -13.496  17.509  1.00  0.00      C    H  
ATOM    490  HB  VAL E 364      18.716 -15.313  16.531  1.00  0.00      C    H  
ATOM    491 1HG1 VAL E 364      18.780 -17.472  17.685  1.00  0.00      C    H  
ATOM    492 2HG1 VAL E 364      19.100 -16.127  18.805  1.00  0.00      C    H  
ATOM    493 3HG1 VAL E 364      17.507 -16.920  18.798  1.00  0.00      C    H  
ATOM    494 1HG2 VAL E 364      17.236 -17.131  15.746  1.00  0.00      C    H  
ATOM    495 2HG2 VAL E 364      15.954 -16.563  16.842  1.00  0.00      C    H  
ATOM    496 3HG2 VAL E 364      16.482 -15.541  15.484  1.00  0.00      C    H  
ATOM    497  N   VAL E 365      15.434 -12.948  17.090  1.00  0.00      C    N  
ATOM    498  CA  VAL E 365      14.043 -12.609  16.808  1.00  0.00      C    C  
ATOM    499  C   VAL E 365      13.682 -12.833  15.344  1.00  0.00      C    C  
ATOM    500  O   VAL E 365      12.529 -12.658  14.949  1.00  0.00      C    O  
ATOM    501  CB  VAL E 365      13.768 -11.141  17.179  1.00  0.00      C    C  
ATOM    502  CG1 VAL E 365      14.374 -10.216  16.134  1.00  0.00      C    C  
ATOM    503  CG2 VAL E 365      12.268 -10.917  17.284  1.00  0.00      C    C  
ATOM    504  H   VAL E 365      16.125 -12.212  17.104  1.00  0.00      C    H  
ATOM    505  HA  VAL E 365      13.406 -13.246  17.421  1.00  0.00      C    H  
ATOM    506  HB  VAL E 365      14.240 -10.917  18.137  1.00  0.00      C    H  
ATOM    507 1HG1 VAL E 365      14.184  -9.179  16.410  1.00  0.00      C    H  
ATOM    508 2HG1 VAL E 365      15.449 -10.386  16.078  1.00  0.00      C    H  
ATOM    509 3HG1 VAL E 365      13.923 -10.420  15.163  1.00  0.00      C    H  
ATOM    510 1HG2 VAL E 365      12.072  -9.881  17.555  1.00  0.00      C    H  
ATOM    511 2HG2 VAL E 365      11.800 -11.136  16.323  1.00  0.00      C    H  
ATOM    512 3HG2 VAL E 365      11.854 -11.577  18.046  1.00  0.00      C    H  
ATOM    513  N   VAL E 366      14.668 -13.212  14.539  1.00  0.00      C    N  
ATOM    514  CA  VAL E 366      14.441 -13.428  13.114  1.00  0.00      C    C  
ATOM    515  C   VAL E 366      13.477 -14.583  12.873  1.00  0.00      C    C  
ATOM    516  O   VAL E 366      12.851 -14.673  11.817  1.00  0.00      C    O  
ATOM    517  CB  VAL E 366      15.772 -13.710  12.393  1.00  0.00      C    C  
ATOM    518  CG1 VAL E 366      15.507 -14.081  10.940  1.00  0.00      C    C  
ATOM    519  CG2 VAL E 366      16.661 -12.478  12.473  1.00  0.00      C    C  
ATOM    520  H   VAL E 366      15.594 -13.345  14.920  1.00  0.00      C    H  
ATOM    521  HA  VAL E 366      14.007 -12.521  12.695  1.00  0.00      C    H  
ATOM    522  HB  VAL E 366      16.269 -14.554  12.868  1.00  0.00      C    H  
ATOM    523 1HG1 VAL E 366      16.452 -14.288  10.438  1.00  0.00      C    H  
ATOM    524 2HG1 VAL E 366      14.874 -14.967  10.902  1.00  0.00      C    H  
ATOM    525 3HG1 VAL E 366      15.004 -13.253  10.439  1.00  0.00      C    H  
ATOM    526 1HG2 VAL E 366      17.606 -12.677  11.969  1.00  0.00      C    H  
ATOM    527 2HG2 VAL E 366      16.162 -11.637  11.990  1.00  0.00      C    H  
ATOM    528 3HG2 VAL E 366      16.852 -12.235  13.518  1.00  0.00      C    H  
ATOM    529  N   VAL E 367      13.358 -15.465  13.862  1.00  0.00      C    N  
ATOM    530  CA  VAL E 367      12.464 -16.610  13.761  1.00  0.00      C    C  
ATOM    531  C   VAL E 367      11.003 -16.179  13.792  1.00  0.00      C    C  
ATOM    532  O   VAL E 367      10.109 -16.951  13.442  1.00  0.00      C    O  
ATOM    533  CB  VAL E 367      12.729 -17.601  14.905  1.00  0.00      C    C  
ATOM    534  CG1 VAL E 367      11.695 -18.719  14.884  1.00  0.00      C    C  
ATOM    535  CG2 VAL E 367      14.131 -18.178  14.761  1.00  0.00      C    C  
ATOM    536  H   VAL E 367      13.899 -15.337  14.701  1.00  0.00      C    H  
ATOM    537  HA  VAL E 367      12.658 -17.116  12.812  1.00  0.00      C    H  
ATOM    538  HB  VAL E 367      12.639 -17.079  15.858  1.00  0.00      C    H  
ATOM    539 1HG1 VAL E 367      11.882 -19.412  15.706  1.00  0.00      C    H  
ATOM    540 2HG1 VAL E 367      10.696 -18.292  14.993  1.00  0.00      C    H  
ATOM    541 3HG1 VAL E 367      11.760 -19.249  13.937  1.00  0.00      C    H  
ATOM    542 1HG2 VAL E 367      14.329 -18.873  15.578  1.00  0.00      C    H  
ATOM    543 2HG2 VAL E 367      14.208 -18.699  13.810  1.00  0.00      C    H  
ATOM    544 3HG2 VAL E 367      14.863 -17.369  14.791  1.00  0.00      C    H  
ATOM    545  N   VAL E 368      10.765 -14.947  14.227  1.00  0.00      C    N  
ATOM    546  CA  VAL E 368       9.408 -14.421  14.340  1.00  0.00      C    C  
ATOM    547  C   VAL E 368       9.086 -13.447  13.214  1.00  0.00      C    C  
ATOM    548  O   VAL E 368       7.942 -13.357  12.767  1.00  0.00      C    O  
ATOM    549  CB  VAL E 368       9.219 -13.712  15.694  1.00  0.00      C    C  
ATOM    550  CG1 VAL E 368      10.504 -13.784  16.506  1.00  0.00      C    C  
ATOM    551  CG2 VAL E 368       8.821 -12.264  15.453  1.00  0.00      C    C  
ATOM    552  H   VAL E 368      11.543 -14.361  14.495  1.00  0.00      C    H  
ATOM    553  HA  VAL E 368       8.712 -15.258  14.286  1.00  0.00      C    H  
ATOM    554  HB  VAL E 368       8.437 -14.219  16.260  1.00  0.00      C    H  
ATOM    555 1HG1 VAL E 368      10.357 -13.287  17.466  1.00  0.00      C    H  
ATOM    556 2HG1 VAL E 368      10.771 -14.826  16.674  1.00  0.00      C    H  
ATOM    557 3HG1 VAL E 368      11.306 -13.286  15.960  1.00  0.00      C    H  
ATOM    558 1HG2 VAL E 368       8.677 -11.762  16.409  1.00  0.00      C    H  
ATOM    559 2HG2 VAL E 368       9.608 -11.759  14.892  1.00  0.00      C    H  
ATOM    560 3HG2 VAL E 368       7.892 -12.231  14.883  1.00  0.00      C    H  
ATOM    561  N   VAL E 369      10.093 -12.697  12.779  1.00  0.00      C    N  
ATOM    562  CA  VAL E 369       9.899 -11.665  11.767  1.00  0.00      C    C  
ATOM    563  C   VAL E 369       9.838 -12.253  10.363  1.00  0.00      C    C  
ATOM    564  O   VAL E 369       8.905 -11.981   9.607  1.00  0.00      C    O  
ATOM    565  CB  VAL E 369      11.033 -10.625  11.841  1.00  0.00      C    C  
ATOM    566  CG1 VAL E 369      10.927  -9.656  10.675  1.00  0.00      C    C  
ATOM    567  CG2 VAL E 369      10.947  -9.879  13.165  1.00  0.00      C    C  
ATOM    568  H   VAL E 369      11.013 -12.833  13.173  1.00  0.00      C    H  
ATOM    569  HA  VAL E 369       8.955 -11.159  11.972  1.00  0.00      C    H  
ATOM    570  HB  VAL E 369      11.994 -11.134  11.767  1.00  0.00      C    H  
ATOM    571 1HG1 VAL E 369      11.740  -8.930  10.730  1.00  0.00      C    H  
ATOM    572 2HG1 VAL E 369      10.996 -10.207   9.737  1.00  0.00      C    H  
ATOM    573 3HG1 VAL E 369       9.972  -9.134  10.721  1.00  0.00      C    H  
ATOM    574 1HG2 VAL E 369      11.753  -9.149  13.224  1.00  0.00      C    H  
ATOM    575 2HG2 VAL E 369       9.987  -9.367  13.232  1.00  0.00      C    H  
ATOM    576 3HG2 VAL E 369      11.039 -10.588  13.988  1.00  0.00      C    H  
ATOM    577  N   VAL E 370      10.843 -13.048  10.013  1.00  0.00      C    N  
ATOM    578  CA  VAL E 370      10.923 -13.640   8.683  1.00  0.00      C    C  
ATOM    579  C   VAL E 370       9.938 -14.791   8.527  1.00  0.00      C    C  
ATOM    580  O   VAL E 370      10.339 -15.945   8.372  1.00  0.00      C    O  
ATOM    581  CB  VAL E 370      12.352 -14.146   8.406  1.00  0.00      C    C  
ATOM    582  CG1 VAL E 370      12.497 -14.523   6.940  1.00  0.00      C    C  
ATOM    583  CG2 VAL E 370      13.352 -13.062   8.780  1.00  0.00      C    C  
ATOM    584  H   VAL E 370      11.574 -13.240  10.682  1.00  0.00      C    H  
ATOM    585  HA  VAL E 370      10.679 -12.872   7.949  1.00  0.00      C    H  
ATOM    586  HB  VAL E 370      12.539 -15.040   9.001  1.00  0.00      C    H  
ATOM    587 1HG1 VAL E 370      13.508 -14.889   6.756  1.00  0.00      C    H  
ATOM    588 2HG1 VAL E 370      11.778 -15.304   6.692  1.00  0.00      C    H  
ATOM    589 3HG1 VAL E 370      12.310 -13.647   6.319  1.00  0.00      C    H  
ATOM    590 1HG2 VAL E 370      14.364 -13.420   8.593  1.00  0.00      C    H  
ATOM    591 2HG2 VAL E 370      13.165 -12.172   8.178  1.00  0.00      C    H  
ATOM    592 3HG2 VAL E 370      13.244 -12.814   9.836  1.00  0.00      C    H  
ATOM    593  N   VAL E 371       8.649 -14.473   8.574  1.00  0.00      C    N  
ATOM    594  CA  VAL E 371       7.608 -15.489   8.457  1.00  0.00      C    C  
ATOM    595  C   VAL E 371       6.259 -14.877   8.105  1.00  0.00      C    C  
ATOM    596  O   VAL E 371       5.999 -13.710   8.399  1.00  0.00      C    O  
ATOM    597  CB  VAL E 371       7.481 -16.277   9.774  1.00  0.00      C    C  
ATOM    598  CG1 VAL E 371       8.475 -15.748  10.797  1.00  0.00      C    C  
ATOM    599  CG2 VAL E 371       6.058 -16.154  10.300  1.00  0.00      C    C  
ATOM    600  H   VAL E 371       8.382 -13.507   8.699  1.00  0.00      C    H  
ATOM    601  HA  VAL E 371       7.893 -16.182   7.664  1.00  0.00      C    H  
ATOM    602  HB  VAL E 371       7.716 -17.326   9.590  1.00  0.00      C    H  
ATOM    603 1HG1 VAL E 371       8.384 -16.318  11.722  1.00  0.00      C    H  
ATOM    604 2HG1 VAL E 371       9.488 -15.848  10.407  1.00  0.00      C    H  
ATOM    605 3HG1 VAL E 371       8.266 -14.697  10.997  1.00  0.00      C    H  
ATOM    606 1HG2 VAL E 371       5.963 -16.717  11.228  1.00  0.00      C    H  
ATOM    607 2HG2 VAL E 371       5.829 -15.104  10.488  1.00  0.00      C    H  
ATOM    608 3HG2 VAL E 371       5.362 -16.550   9.562  1.00  0.00      C    H  
ATOM    609  N   VAL E 372       5.391 -15.683   7.503  1.00  0.00      C    N  
ATOM    610  CA  VAL E 372       4.030 -15.261   7.198  1.00  0.00      C    C  
ATOM    611  C   VAL E 372       3.053 -15.805   8.232  1.00  0.00      C    C  
ATOM    612  O   VAL E 372       1.837 -15.691   8.076  1.00  0.00      C    O  
ATOM    613  CB  VAL E 372       3.615 -15.739   5.794  1.00  0.00      C    C  
ATOM    614  CG1 VAL E 372       4.539 -15.140   4.744  1.00  0.00      C    C  
ATOM    615  CG2 VAL E 372       3.666 -17.259   5.743  1.00  0.00      C    C  
ATOM    616  H   VAL E 372       5.677 -16.624   7.269  1.00  0.00      C    H  
ATOM    617  HA  VAL E 372       3.992 -14.171   7.221  1.00  0.00      C    H  
ATOM    618  HB  VAL E 372       2.602 -15.398   5.582  1.00  0.00      C    H  
ATOM    619 1HG1 VAL E 372       4.231 -15.476   3.753  1.00  0.00      C    H  
ATOM    620 2HG1 VAL E 372       4.486 -14.053   4.790  1.00  0.00      C    H  
ATOM    621 3HG1 VAL E 372       5.562 -15.463   4.933  1.00  0.00      C    H  
ATOM    622 1HG2 VAL E 372       3.364 -17.601   4.753  1.00  0.00      C    H  
ATOM    623 2HG2 VAL E 372       4.682 -17.597   5.950  1.00  0.00      C    H  
ATOM    624 3HG2 VAL E 372       2.988 -17.672   6.491  1.00  0.00      C    H  
ATOM    625  N   VAL E 373       3.597 -16.407   9.284  1.00  0.00      C    N  
ATOM    626  CA  VAL E 373       2.789 -17.008  10.339  1.00  0.00      C    C  
ATOM    627  C   VAL E 373       1.891 -15.979  11.013  1.00  0.00      C    C  
ATOM    628  O   VAL E 373       0.711 -16.236  11.255  1.00  0.00      C    O  
ATOM    629  CB  VAL E 373       3.697 -17.661  11.398  1.00  0.00      C    C  
ATOM    630  CG1 VAL E 373       2.873 -18.068  12.611  1.00  0.00      C    C  
ATOM    631  CG2 VAL E 373       4.391 -18.871  10.794  1.00  0.00      C    C  
ATOM    632  H   VAL E 373       4.604 -16.458   9.350  1.00  0.00      C    H  
ATOM    633  HA  VAL E 373       2.162 -17.780   9.894  1.00  0.00      C    H  
ATOM    634  HB  VAL E 373       4.442 -16.937  11.729  1.00  0.00      C    H  
ATOM    635 1HG1 VAL E 373       3.525 -18.518  13.360  1.00  0.00      C    H  
ATOM    636 2HG1 VAL E 373       2.390 -17.187  13.034  1.00  0.00      C    H  
ATOM    637 3HG1 VAL E 373       2.114 -18.789  12.310  1.00  0.00      C    H  
ATOM    638 1HG2 VAL E 373       5.040 -19.328  11.541  1.00  0.00      C    H  
ATOM    639 2HG2 VAL E 373       3.643 -19.595  10.470  1.00  0.00      C    H  
ATOM    640 3HG2 VAL E 373       4.988 -18.557   9.937  1.00  0.00      C    H  
ATOM    641  N   VAL E 374       2.463 -14.827  11.345  1.00  0.00      C    N  
ATOM    642  CA  VAL E 374       1.742 -13.796  12.079  1.00  0.00      C    C  
ATOM    643  C   VAL E 374       0.945 -12.891  11.150  1.00  0.00      C    C  
ATOM    644  O   VAL E 374       1.352 -12.630  10.018  1.00  0.00      C    O  
ATOM    645  CB  VAL E 374       2.722 -12.947  12.908  1.00  0.00      C    C  
ATOM    646  CG1 VAL E 374       1.980 -11.809  13.593  1.00  0.00      C    C  
ATOM    647  CG2 VAL E 374       3.409 -13.831  13.938  1.00  0.00      C    C  
ATOM    648  H   VAL E 374       3.430 -14.671  11.100  1.00  0.00      C    H  
ATOM    649  HA  VAL E 374       1.048 -14.286  12.763  1.00  0.00      C    H  
ATOM    650  HB  VAL E 374       3.468 -12.507  12.246  1.00  0.00      C    H  
ATOM    651 1HG1 VAL E 374       2.684 -11.209  14.168  1.00  0.00      C    H  
ATOM    652 2HG1 VAL E 374       1.500 -11.183  12.840  1.00  0.00      C    H  
ATOM    653 3HG1 VAL E 374       1.222 -12.219  14.260  1.00  0.00      C    H  
ATOM    654 1HG2 VAL E 374       4.110 -13.235  14.521  1.00  0.00      C    H  
ATOM    655 2HG2 VAL E 374       2.661 -14.264  14.603  1.00  0.00      C    H  
ATOM    656 3HG2 VAL E 374       3.948 -14.631  13.430  1.00  0.00      C    H  
ATOM    657  N   VAL E 375      -0.194 -12.408  11.640  1.00  0.00      C    N  
ATOM    658  CA  VAL E 375      -1.048 -11.515  10.865  1.00  0.00      C    C  
ATOM    659  C   VAL E 375      -0.794 -10.058  11.229  1.00  0.00      C    C  
ATOM    660  O   VAL E 375      -1.078  -9.154  10.443  1.00  0.00      C    O  
ATOM    661  CB  VAL E 375      -2.531 -11.851  11.102  1.00  0.00      C    C  
ATOM    662  CG1 VAL E 375      -2.817 -13.285  10.677  1.00  0.00      C    C  
ATOM    663  CG2 VAL E 375      -2.864 -11.657  12.575  1.00  0.00      C    C  
ATOM    664  H   VAL E 375      -0.472 -12.665  12.575  1.00  0.00      C    H  
ATOM    665  HA  VAL E 375      -0.824 -11.655   9.807  1.00  0.00      C    H  
ATOM    666  HB  VAL E 375      -3.150 -11.190  10.494  1.00  0.00      C    H  
ATOM    667 1HG1 VAL E 375      -3.872 -13.511  10.837  1.00  0.00      C    H  
ATOM    668 2HG1 VAL E 375      -2.577 -13.406   9.620  1.00  0.00      C    H  
ATOM    669 3HG1 VAL E 375      -2.207 -13.967  11.269  1.00  0.00      C    H  
ATOM    670 1HG2 VAL E 375      -3.916 -11.884  12.744  1.00  0.00      C    H  
ATOM    671 2HG2 VAL E 375      -2.247 -12.324  13.177  1.00  0.00      C    H  
ATOM    672 3HG2 VAL E 375      -2.666 -10.624  12.859  1.00  0.00      C    H  
ATOM    673  N   VAL E 376      -0.269  -9.836  12.430  1.00  0.00      C    N  
ATOM    674  CA  VAL E 376      -0.009  -8.486  12.913  1.00  0.00      C    C  
ATOM    675  C   VAL E 376       1.469  -8.274  13.215  1.00  0.00      C    C  
ATOM    676  O   VAL E 376       2.242  -7.883  12.340  1.00  0.00      C    O  
ATOM    677  CB  VAL E 376      -0.836  -8.202  14.181  1.00  0.00      C    C  
ATOM    678  CG1 VAL E 376      -1.650  -9.431  14.558  1.00  0.00      C    C  
ATOM    679  CG2 VAL E 376       0.098  -7.812  15.317  1.00  0.00      C    C  
ATOM    680  H   VAL E 376      -0.052 -10.623  13.024  1.00  0.00      C    H  
ATOM    681  HA  VAL E 376      -0.309  -7.780  12.138  1.00  0.00      C    H  
ATOM    682  HB  VAL E 376      -1.532  -7.388  13.981  1.00  0.00      C    H  
ATOM    683 1HG1 VAL E 376      -2.240  -9.217  15.450  1.00  0.00      C    H  
ATOM    684 2HG1 VAL E 376      -2.317  -9.691  13.737  1.00  0.00      C    H  
ATOM    685 3HG1 VAL E 376      -0.978 -10.265  14.760  1.00  0.00      C    H  
ATOM    686 1HG2 VAL E 376      -0.486  -7.603  16.212  1.00  0.00      C    H  
ATOM    687 2HG2 VAL E 376       0.789  -8.632  15.518  1.00  0.00      C    H  
ATOM    688 3HG2 VAL E 376       0.663  -6.923  15.036  1.00  0.00      C    H  
ATOM    689  N   VAL E 377       1.854  -8.518  14.464  1.00  0.00      C    N  
ATOM    690  CA  VAL E 377       3.230  -8.307  14.899  1.00  0.00      C    C  
ATOM    691  C   VAL E 377       3.585  -6.826  14.900  1.00  0.00      C    C  
ATOM    692  O   VAL E 377       4.443  -6.382  14.136  1.00  0.00      C    O  
ATOM    693  CB  VAL E 377       4.208  -9.074  13.989  1.00  0.00      C    C  
ATOM    694  CG1 VAL E 377       3.442  -9.819  12.908  1.00  0.00      C    C  
ATOM    695  CG2 VAL E 377       5.193  -8.095  13.369  1.00  0.00      C    C  
ATOM    696  H   VAL E 377       1.172  -8.847  15.132  1.00  0.00      C    H  
ATOM    697  HA  VAL E 377       3.332  -8.689  15.916  1.00  0.00      C    H  
ATOM    698  HB  VAL E 377       4.748  -9.811  14.583  1.00  0.00      C    H  
ATOM    699 1HG1 VAL E 377       4.143 -10.367  12.277  1.00  0.00      C    H  
ATOM    700 2HG1 VAL E 377       2.748 -10.520  13.371  1.00  0.00      C    H  
ATOM    701 3HG1 VAL E 377       2.887  -9.107  12.298  1.00  0.00      C    H  
ATOM    702 1HG2 VAL E 377       5.892  -8.636  12.733  1.00  0.00      C    H  
ATOM    703 2HG2 VAL E 377       4.649  -7.363  12.771  1.00  0.00      C    H  
ATOM    704 3HG2 VAL E 377       5.743  -7.582  14.158  1.00  0.00      C    H  
ATOM    705  N   VAL E 378       2.918  -6.065  15.761  1.00  0.00      C    N  
ATOM    706  CA  VAL E 378       3.156  -4.631  15.865  1.00  0.00      C    C  
ATOM    707  C   VAL E 378       3.868  -4.286  17.168  1.00  0.00      C    C  
ATOM    708  O   VAL E 378       3.508  -4.789  18.233  1.00  0.00      C    O  
ATOM    709  CB  VAL E 378       1.825  -3.860  15.778  1.00  0.00      C    C  
ATOM    710  CG1 VAL E 378       0.669  -4.837  15.612  1.00  0.00      C    C  
ATOM    711  CG2 VAL E 378       1.639  -3.023  17.033  1.00  0.00      C    C  
ATOM    712  H   VAL E 378       2.227  -6.493  16.361  1.00  0.00      C    H  
ATOM    713  HA  VAL E 378       3.788  -4.324  15.032  1.00  0.00      C    H  
ATOM    714  HB  VAL E 378       1.841  -3.212  14.901  1.00  0.00      C    H  
ATOM    715 1HG1 VAL E 378      -0.268  -4.285  15.539  1.00  0.00      C    H  
ATOM    716 2HG1 VAL E 378       0.816  -5.424  14.705  1.00  0.00      C    H  
ATOM    717 3HG1 VAL E 378       0.631  -5.504  16.473  1.00  0.00      C    H  
ATOM    718 1HG2 VAL E 378       0.701  -2.473  16.967  1.00  0.00      C    H  
ATOM    719 2HG2 VAL E 378       1.616  -3.676  17.905  1.00  0.00      C    H  
ATOM    720 3HG2 VAL E 378       2.466  -2.320  17.127  1.00  0.00      C    H  
ATOM    721  N   VAL E 379       4.896  -3.450  17.073  1.00  0.00      C    N  
ATOM    722  CA  VAL E 379       5.714  -3.110  18.232  1.00  0.00      C    C  
ATOM    723  C   VAL E 379       5.462  -1.681  18.703  1.00  0.00      C    C  
ATOM    724  O   VAL E 379       5.179  -0.792  17.899  1.00  0.00      C    O  
ATOM    725  CB  VAL E 379       7.208  -3.283  17.899  1.00  0.00      C    C  
ATOM    726  CG1 VAL E 379       7.501  -4.738  17.566  1.00  0.00      C    C  
ATOM    727  CG2 VAL E 379       7.574  -2.383  16.730  1.00  0.00      C    C  
ATOM    728  H   VAL E 379       5.129  -3.056  16.174  1.00  0.00      C    H  
ATOM    729  HA  VAL E 379       5.460  -3.792  19.044  1.00  0.00      C    H  
ATOM    730  HB  VAL E 379       7.805  -3.015  18.771  1.00  0.00      C    H  
ATOM    731 1HG1 VAL E 379       8.562  -4.854  17.341  1.00  0.00      C    H  
ATOM    732 2HG1 VAL E 379       7.239  -5.366  18.416  1.00  0.00      C    H  
ATOM    733 3HG1 VAL E 379       6.913  -5.037  16.698  1.00  0.00      C    H  
ATOM    734 1HG2 VAL E 379       8.632  -2.499  16.497  1.00  0.00      C    H  
ATOM    735 2HG2 VAL E 379       6.979  -2.659  15.858  1.00  0.00      C    H  
ATOM    736 3HG2 VAL E 379       7.371  -1.345  16.992  1.00  0.00      C    H  
ATOM    737  N   VAL E 380       5.574  -1.468  20.011  1.00  0.00      C    N  
ATOM    738  CA  VAL E 380       5.378  -0.148  20.594  1.00  0.00      C    C  
ATOM    739  C   VAL E 380       6.451   0.167  21.629  1.00  0.00      C    C  
ATOM    740  O   VAL E 380       6.733  -0.643  22.514  1.00  0.00      C    O  
ATOM    741  CB  VAL E 380       3.992  -0.055  21.256  1.00  0.00      C    C  
ATOM    742  CG1 VAL E 380       3.860  -1.106  22.351  1.00  0.00      C    C  
ATOM    743  CG2 VAL E 380       3.801   1.339  21.838  1.00  0.00      C    C  
ATOM    744  H   VAL E 380       5.804  -2.244  20.615  1.00  0.00      C    H  
ATOM    745  HA  VAL E 380       5.435   0.594  19.798  1.00  0.00      C    H  
ATOM    746  HB  VAL E 380       3.225  -0.253  20.508  1.00  0.00      C    H  
ATOM    747 1HG1 VAL E 380       2.872  -1.041  22.807  1.00  0.00      C    H  
ATOM    748 2HG1 VAL E 380       3.995  -2.099  21.920  1.00  0.00      C    H  
ATOM    749 3HG1 VAL E 380       4.623  -0.934  23.107  1.00  0.00      C    H  
ATOM    750 1HG2 VAL E 380       2.816   1.414  22.299  1.00  0.00      C    H  
ATOM    751 2HG2 VAL E 380       4.570   1.523  22.587  1.00  0.00      C    H  
ATOM    752 3HG2 VAL E 380       3.885   2.081  21.043  1.00  0.00      C    H  
ATOM    753  N   VAL E 381       7.029   1.360  21.531  1.00  0.00      C    N  
ATOM    754  CA  VAL E 381       8.010   1.819  22.507  1.00  0.00      C    C  
ATOM    755  C   VAL E 381       9.410   1.305  22.190  1.00  0.00      C    C  
ATOM    756  O   VAL E 381      10.378   1.671  22.858  1.00  0.00      C    O  
ATOM    757  CB  VAL E 381       7.607   1.370  23.922  1.00  0.00      C    C  
ATOM    758  CG1 VAL E 381       8.718   1.695  24.910  1.00  0.00      C    C  
ATOM    759  CG2 VAL E 381       6.316   2.067  24.324  1.00  0.00      C    C  
ATOM    760  H   VAL E 381       6.765   1.971  20.772  1.00  0.00      C    H  
ATOM    761  HA  VAL E 381       8.029   2.909  22.482  1.00  0.00      C    H  
ATOM    762  HB  VAL E 381       7.460   0.289  23.930  1.00  0.00      C    H  
ATOM    763 1HG1 VAL E 381       8.427   1.364  25.908  1.00  0.00      C    H  
ATOM    764 2HG1 VAL E 381       9.632   1.183  24.611  1.00  0.00      C    H  
ATOM    765 3HG1 VAL E 381       8.891   2.771  24.922  1.00  0.00      C    H  
ATOM    766 1HG2 VAL E 381       6.023   1.744  25.322  1.00  0.00      C    H  
ATOM    767 2HG2 VAL E 381       6.470   3.146  24.321  1.00  0.00      C    H  
ATOM    768 3HG2 VAL E 381       5.529   1.812  23.615  1.00  0.00      C    H  
ATOM    769  N   VAL E 382       9.515   0.453  21.175  1.00  0.00      C    N  
ATOM    770  CA  VAL E 382      10.802  -0.117  20.793  1.00  0.00      C    C  
ATOM    771  C   VAL E 382      10.861  -0.415  19.302  1.00  0.00      C    C  
ATOM    772  O   VAL E 382       9.856  -0.779  18.692  1.00  0.00      C    O  
ATOM    773  CB  VAL E 382      11.075  -1.411  21.583  1.00  0.00      C    C  
ATOM    774  CG1 VAL E 382      12.420  -1.993  21.181  1.00  0.00      C    C  
ATOM    775  CG2 VAL E 382      11.046  -1.111  23.073  1.00  0.00      C    C  
ATOM    776  H   VAL E 382       8.687   0.192  20.661  1.00  0.00      C    H  
ATOM    777  HA  VAL E 382      11.582   0.608  21.031  1.00  0.00      C    H  
ATOM    778  HB  VAL E 382      10.309  -2.148  21.343  1.00  0.00      C    H  
ATOM    779 1HG1 VAL E 382      12.598  -2.914  21.737  1.00  0.00      C    H  
ATOM    780 2HG1 VAL E 382      12.418  -2.210  20.113  1.00  0.00      C    H  
ATOM    781 3HG1 VAL E 382      13.209  -1.276  21.405  1.00  0.00      C    H  
ATOM    782 1HG2 VAL E 382      11.231  -2.028  23.632  1.00  0.00      C    H  
ATOM    783 2HG2 VAL E 382      11.816  -0.379  23.312  1.00  0.00      C    H  
ATOM    784 3HG2 VAL E 382      10.068  -0.711  23.345  1.00  0.00      C    H  
ATOM    785  N   VAL E 383      12.050  -0.278  18.723  1.00  0.00      C    N  
ATOM    786  CA  VAL E 383      12.252  -0.586  17.312  1.00  0.00      C    C  
ATOM    787  C   VAL E 383      11.914  -2.041  17.017  1.00  0.00      C    C  
ATOM    788  O   VAL E 383      12.248  -2.935  17.795  1.00  0.00      C    O  
ATOM    789  CB  VAL E 383      13.709  -0.306  16.901  1.00  0.00      C    C  
ATOM    790  CG1 VAL E 383      13.956  -0.803  15.484  1.00  0.00      C    C  
ATOM    791  CG2 VAL E 383      13.986   1.187  16.998  1.00  0.00      C    C  
ATOM    792  H   VAL E 383      12.835   0.035  19.275  1.00  0.00      C    H  
ATOM    793  HA  VAL E 383      11.595   0.052  16.721  1.00  0.00      C    H  
ATOM    794  HB  VAL E 383      14.382  -0.848  17.566  1.00  0.00      C    H  
ATOM    795 1HG1 VAL E 383      14.992  -0.612  15.205  1.00  0.00      C    H  
ATOM    796 2HG1 VAL E 383      13.759  -1.874  15.436  1.00  0.00      C    H  
ATOM    797 3HG1 VAL E 383      13.292  -0.280  14.796  1.00  0.00      C    H  
ATOM    798 1HG2 VAL E 383      15.019   1.385  16.715  1.00  0.00      C    H  
ATOM    799 2HG2 VAL E 383      13.316   1.725  16.326  1.00  0.00      C    H  
ATOM    800 3HG2 VAL E 383      13.819   1.523  18.021  1.00  0.00      C    H  
ATOM    801  N   VAL E 384      11.253  -2.273  15.889  1.00  0.00      C    N  
ATOM    802  CA  VAL E 384      10.874  -3.622  15.489  1.00  0.00      C    C  
ATOM    803  C   VAL E 384      11.975  -4.286  14.670  1.00  0.00      C    C  
ATOM    804  O   VAL E 384      11.824  -5.421  14.217  1.00  0.00      C    O  
ATOM    805  CB  VAL E 384       9.574  -3.592  14.663  1.00  0.00      C    C  
ATOM    806  CG1 VAL E 384       8.451  -2.970  15.480  1.00  0.00      C    C  
ATOM    807  CG2 VAL E 384       9.806  -2.798  13.386  1.00  0.00      C    C  
ATOM    808  H   VAL E 384      11.006  -1.495  15.294  1.00  0.00      C    H  
ATOM    809  HA  VAL E 384      10.702  -4.214  16.388  1.00  0.00      C    H  
ATOM    810  HB  VAL E 384       9.281  -4.612  14.415  1.00  0.00      C    H  
ATOM    811 1HG1 VAL E 384       7.534  -2.963  14.890  1.00  0.00      C    H  
ATOM    812 2HG1 VAL E 384       8.295  -3.555  16.386  1.00  0.00      C    H  
ATOM    813 3HG1 VAL E 384       8.718  -1.948  15.747  1.00  0.00      C    H  
ATOM    814 1HG2 VAL E 384       8.891  -2.783  12.796  1.00  0.00      C    H  
ATOM    815 2HG2 VAL E 384      10.093  -1.778  13.639  1.00  0.00      C    H  
ATOM    816 3HG2 VAL E 384      10.603  -3.266  12.808  1.00  0.00      C    H  
ATOM    817  N   VAL E 385      13.070  -3.563  14.458  1.00  0.00      C    N  
ATOM    818  CA  VAL E 385      14.150  -4.049  13.606  1.00  0.00      C    C  
ATOM    819  C   VAL E 385      15.480  -4.119  14.349  1.00  0.00      C    C  
ATOM    820  O   VAL E 385      16.362  -4.898  13.985  1.00  0.00      C    O  
ATOM    821  CB  VAL E 385      14.301  -3.143  12.371  1.00  0.00      C    C  
ATOM    822  CG1 VAL E 385      13.037  -3.194  11.526  1.00  0.00      C    C  
ATOM    823  CG2 VAL E 385      14.582  -1.716  12.820  1.00  0.00      C    C  
ATOM    824  H   VAL E 385      13.145  -2.646  14.875  1.00  0.00      C    H  
ATOM    825  HA  VAL E 385      13.889  -5.052  13.267  1.00  0.00      C    H  
ATOM    826  HB  VAL E 385      15.127  -3.504  11.757  1.00  0.00      C    H  
ATOM    827 1HG1 VAL E 385      13.157  -2.558  10.650  1.00  0.00      C    H  
ATOM    828 2HG1 VAL E 385      12.854  -4.221  11.208  1.00  0.00      C    H  
ATOM    829 3HG1 VAL E 385      12.191  -2.841  12.117  1.00  0.00      C    H  
ATOM    830 1HG2 VAL E 385      14.698  -1.075  11.948  1.00  0.00      C    H  
ATOM    831 2HG2 VAL E 385      13.751  -1.355  13.428  1.00  0.00      C    H  
ATOM    832 3HG2 VAL E 385      15.498  -1.694  13.411  1.00  0.00      C    H  
ATOM    833  N   VAL E 386      15.633  -3.286  15.374  1.00  0.00      C    N  
ATOM    834  CA  VAL E 386      16.892  -3.205  16.111  1.00  0.00      C    C  
ATOM    835  C   VAL E 386      16.905  -4.131  17.322  1.00  0.00      C    C  
ATOM    836  O   VAL E 386      17.835  -4.099  18.127  1.00  0.00      C    O  
ATOM    837  CB  VAL E 386      17.148  -1.761  16.578  1.00  0.00      C    C  
ATOM    838  CG1 VAL E 386      17.165  -0.818  15.384  1.00  0.00      C    C  
ATOM    839  CG2 VAL E 386      16.065  -1.350  17.566  1.00  0.00      C    C  
ATOM    840  H   VAL E 386      14.868  -2.683  15.638  1.00  0.00      C    H  
ATOM    841  HA  VAL E 386      17.699  -3.499  15.440  1.00  0.00      C    H  
ATOM    842  HB  VAL E 386      18.125  -1.708  17.061  1.00  0.00      C    H  
ATOM    843 1HG1 VAL E 386      17.358   0.200  15.723  1.00  0.00      C    H  
ATOM    844 2HG1 VAL E 386      17.949  -1.123  14.690  1.00  0.00      C    H  
ATOM    845 3HG1 VAL E 386      16.200  -0.855  14.880  1.00  0.00      C    H  
ATOM    846 1HG2 VAL E 386      16.249  -0.333  17.908  1.00  0.00      C    H  
ATOM    847 2HG2 VAL E 386      15.092  -1.399  17.077  1.00  0.00      C    H  
ATOM    848 3HG2 VAL E 386      16.075  -2.027  18.420  1.00  0.00      C    H  
ATOM    849  N   VAL E 387      15.858  -4.938  17.459  1.00  0.00      C    N  
ATOM    850  CA  VAL E 387      15.719  -5.817  18.615  1.00  0.00      C    C  
ATOM    851  C   VAL E 387      16.918  -6.746  18.774  1.00  0.00      C    C  
ATOM    852  O   VAL E 387      17.335  -7.047  19.892  1.00  0.00      C    O  
ATOM    853  CB  VAL E 387      14.435  -6.658  18.498  1.00  0.00      C    C  
ATOM    854  CG1 VAL E 387      14.568  -7.660  17.362  1.00  0.00      C    C  
ATOM    855  CG2 VAL E 387      14.181  -7.376  19.815  1.00  0.00      C    C  
ATOM    856  H   VAL E 387      15.135  -4.929  16.756  1.00  0.00      C    H  
ATOM    857  HA  VAL E 387      15.643  -5.196  19.509  1.00  0.00      C    H  
ATOM    858  HB  VAL E 387      13.594  -6.003  18.268  1.00  0.00      C    H  
ATOM    859 1HG1 VAL E 387      13.650  -8.244  17.281  1.00  0.00      C    H  
ATOM    860 2HG1 VAL E 387      14.743  -7.128  16.427  1.00  0.00      C    H  
ATOM    861 3HG1 VAL E 387      15.405  -8.327  17.563  1.00  0.00      C    H  
ATOM    862 1HG2 VAL E 387      13.268  -7.966  19.739  1.00  0.00      C    H  
ATOM    863 2HG2 VAL E 387      15.021  -8.034  20.038  1.00  0.00      C    H  
ATOM    864 3HG2 VAL E 387      14.073  -6.642  20.614  1.00  0.00      C    H  
ATOM    865  N   VAL E 388      17.452  -7.220  17.653  1.00  0.00      C    N  
ATOM    866  CA  VAL E 388      18.546  -8.185  17.676  1.00  0.00      C    C  
ATOM    867  C   VAL E 388      19.841  -7.567  18.191  1.00  0.00      C    C  
ATOM    868  O   VAL E 388      20.813  -8.275  18.456  1.00  0.00      C    O  
ATOM    869  CB  VAL E 388      18.782  -8.764  16.269  1.00  0.00      C    C  
ATOM    870  CG1 VAL E 388      17.805  -8.149  15.279  1.00  0.00      C    C  
ATOM    871  CG2 VAL E 388      20.216  -8.488  15.844  1.00  0.00      C    C  
ATOM    872  H   VAL E 388      17.078  -6.920  16.764  1.00  0.00      C    H  
ATOM    873  HA  VAL E 388      18.265  -9.003  18.342  1.00  0.00      C    H  
ATOM    874  HB  VAL E 388      18.605  -9.840  16.288  1.00  0.00      C    H  
ATOM    875 1HG1 VAL E 388      17.973  -8.573  14.289  1.00  0.00      C    H  
ATOM    876 2HG1 VAL E 388      16.784  -8.362  15.596  1.00  0.00      C    H  
ATOM    877 3HG1 VAL E 388      17.956  -7.070  15.242  1.00  0.00      C    H  
ATOM    878 1HG2 VAL E 388      20.389  -8.906  14.852  1.00  0.00      C    H  
ATOM    879 2HG2 VAL E 388      20.388  -7.412  15.820  1.00  0.00      C    H  
ATOM    880 3HG2 VAL E 388      20.901  -8.949  16.556  1.00  0.00      C    H  
ATOM    881  N   VAL E 389      19.856  -6.245  18.322  1.00  0.00      C    N  
ATOM    882  CA  VAL E 389      21.051  -5.539  18.771  1.00  0.00      C    C  
ATOM    883  C   VAL E 389      20.873  -4.965  20.171  1.00  0.00      C    C  
ATOM    884  O   VAL E 389      21.723  -4.218  20.656  1.00  0.00      C    O  
ATOM    885  CB  VAL E 389      21.400  -4.399  17.796  1.00  0.00      C    C  
ATOM    886  CG1 VAL E 389      21.696  -4.965  16.415  1.00  0.00      C    C  
ATOM    887  CG2 VAL E 389      20.240  -3.417  17.733  1.00  0.00      C    C  
ATOM    888  H   VAL E 389      19.025  -5.717  18.097  1.00  0.00      C    H  
ATOM    889  HA  VAL E 389      21.881  -6.246  18.788  1.00  0.00      C    H  
ATOM    890  HB  VAL E 389      22.296  -3.888  18.147  1.00  0.00      C    H  
ATOM    891 1HG1 VAL E 389      21.952  -4.151  15.736  1.00  0.00      C    H  
ATOM    892 2HG1 VAL E 389      22.533  -5.660  16.479  1.00  0.00      C    H  
ATOM    893 3HG1 VAL E 389      20.817  -5.487  16.039  1.00  0.00      C    H  
ATOM    894 1HG2 VAL E 389      20.488  -2.604  17.051  1.00  0.00      C    H  
ATOM    895 2HG2 VAL E 389      19.348  -3.931  17.376  1.00  0.00      C    H  
ATOM    896 3HG2 VAL E 389      20.052  -3.012  18.727  1.00  0.00      C    H  
ATOM    897  N   VAL E 390      19.758  -5.302  20.810  1.00  0.00      C    N  
ATOM    898  CA  VAL E 390      19.449  -4.765  22.130  1.00  0.00      C    C  
ATOM    899  C   VAL E 390      19.474  -5.845  23.204  1.00  0.00      C    C  
ATOM    900  O   VAL E 390      19.054  -6.978  22.970  1.00  0.00      C    O  
ATOM    901  CB  VAL E 390      18.066  -4.089  22.123  1.00  0.00      C    C  
ATOM    902  CG1 VAL E 390      16.989  -5.111  21.789  1.00  0.00      C    C  
ATOM    903  CG2 VAL E 390      17.803  -3.464  23.485  1.00  0.00      C    C  
ATOM    904  H   VAL E 390      19.104  -5.930  20.367  1.00  0.00      C    H  
ATOM    905  HA  VAL E 390      20.199  -4.013  22.378  1.00  0.00      C    H  
ATOM    906  HB  VAL E 390      18.045  -3.318  21.354  1.00  0.00      C    H  
ATOM    907 1HG1 VAL E 390      16.014  -4.622  21.777  1.00  0.00      C    H  
ATOM    908 2HG1 VAL E 390      17.189  -5.544  20.810  1.00  0.00      C    H  
ATOM    909 3HG1 VAL E 390      16.989  -5.899  22.542  1.00  0.00      C    H  
ATOM    910 1HG2 VAL E 390      16.828  -2.978  23.480  1.00  0.00      C    H  
ATOM    911 2HG2 VAL E 390      17.819  -4.240  24.250  1.00  0.00      C    H  
ATOM    912 3HG2 VAL E 390      18.576  -2.726  23.701  1.00  0.00      C    H  
ATOM    913  N   VAL E 391      19.937  -5.475  24.393  1.00  0.00      C    N  
ATOM    914  CA  VAL E 391      19.919  -6.373  25.541  1.00  0.00      C    C  
ATOM    915  C   VAL E 391      18.785  -6.012  26.492  1.00  0.00      C    C  
ATOM    916  O   VAL E 391      18.502  -4.835  26.714  1.00  0.00      C    O  
ATOM    917  CB  VAL E 391      21.260  -6.316  26.295  1.00  0.00      C    C  
ATOM    918  CG1 VAL E 391      22.388  -6.797  25.395  1.00  0.00      C    C  
ATOM    919  CG2 VAL E 391      21.519  -4.890  26.758  1.00  0.00      C    C  
ATOM    920  H   VAL E 391      20.289  -4.535  24.511  1.00  0.00      C    H  
ATOM    921  HA  VAL E 391      19.763  -7.391  25.182  1.00  0.00      C    H  
ATOM    922  HB  VAL E 391      21.216  -6.980  27.159  1.00  0.00      C    H  
ATOM    923 1HG1 VAL E 391      23.331  -6.763  25.942  1.00  0.00      C    H  
ATOM    924 2HG1 VAL E 391      22.190  -7.822  25.079  1.00  0.00      C    H  
ATOM    925 3HG1 VAL E 391      22.455  -6.153  24.519  1.00  0.00      C    H  
ATOM    926 1HG2 VAL E 391      22.462  -4.849  27.300  1.00  0.00      C    H  
ATOM    927 2HG2 VAL E 391      21.568  -4.230  25.891  1.00  0.00      C    H  
ATOM    928 3HG2 VAL E 391      20.709  -4.568  27.413  1.00  0.00      C    H  
ATOM    929  N   VAL E 392      18.134  -7.028  27.046  1.00  0.00      C    N  
ATOM    930  CA  VAL E 392      17.021  -6.811  27.961  1.00  0.00      C    C  
ATOM    931  C   VAL E 392      17.196  -7.607  29.248  1.00  0.00      C    C  
ATOM    932  O   VAL E 392      17.770  -8.695  29.242  1.00  0.00      C    O  
ATOM    933  CB  VAL E 392      15.690  -7.206  27.294  1.00  0.00      C    C  
ATOM    934  CG1 VAL E 392      15.448  -6.348  26.063  1.00  0.00      C    C  
ATOM    935  CG2 VAL E 392      15.734  -8.680  26.919  1.00  0.00      C    C  
ATOM    936  H   VAL E 392      18.415  -7.973  26.825  1.00  0.00      C    H  
ATOM    937  HA  VAL E 392      16.982  -5.749  28.211  1.00  0.00      C    H  
ATOM    938  HB  VAL E 392      14.871  -7.028  27.992  1.00  0.00      C    H  
ATOM    939 1HG1 VAL E 392      14.499  -6.629  25.604  1.00  0.00      C    H  
ATOM    940 2HG1 VAL E 392      15.414  -5.298  26.352  1.00  0.00      C    H  
ATOM    941 3HG1 VAL E 392      16.255  -6.503  25.347  1.00  0.00      C    H  
ATOM    942 1HG2 VAL E 392      14.790  -8.965  26.455  1.00  0.00      C    H  
ATOM    943 2HG2 VAL E 392      16.550  -8.852  26.217  1.00  0.00      C    H  
ATOM    944 3HG2 VAL E 392      15.893  -9.279  27.815  1.00  0.00      C    H  
ATOM    945  N   VAL E 393      16.677  -7.069  30.346  1.00  0.00      C    N  
ATOM    946  CA  VAL E 393      16.715  -7.764  31.626  1.00  0.00      C    C  
ATOM    947  C   VAL E 393      15.883  -9.039  31.571  1.00  0.00      C    C  
ATOM    948  O   VAL E 393      16.262 -10.065  32.139  1.00  0.00      C    O  
ATOM    949  CB  VAL E 393      16.193  -6.853  32.752  1.00  0.00      C    C  
ATOM    950  CG1 VAL E 393      15.795  -5.497  32.184  1.00  0.00      C    C  
ATOM    951  CG2 VAL E 393      15.005  -7.516  33.429  1.00  0.00      C    C  
ATOM    952  H   VAL E 393      16.233  -6.163  30.289  1.00  0.00      C    H  
ATOM    953  HA  VAL E 393      17.749  -8.031  31.845  1.00  0.00      C    H  
ATOM    954  HB  VAL E 393      16.988  -6.690  33.480  1.00  0.00      C    H  
ATOM    955 1HG1 VAL E 393      15.438  -4.856  32.991  1.00  0.00      C    H  
ATOM    956 2HG1 VAL E 393      16.659  -5.034  31.709  1.00  0.00      C    H  
ATOM    957 3HG1 VAL E 393      15.002  -5.629  31.448  1.00  0.00      C    H  
ATOM    958 1HG2 VAL E 393      14.640  -6.877  34.233  1.00  0.00      C    H  
ATOM    959 2HG2 VAL E 393      14.210  -7.672  32.700  1.00  0.00      C    H  
ATOM    960 3HG2 VAL E 393      15.311  -8.478  33.842  1.00  0.00      C    H  
ATOM    961  N   VAL E 394      14.755  -8.972  30.871  1.00  0.00      C    N  
ATOM    962  CA  VAL E 394      13.888 -10.131  30.699  1.00  0.00      C    C  
ATOM    963  C   VAL E 394      12.791  -9.856  29.679  1.00  0.00      C    C  
ATOM    964  O   VAL E 394      12.589  -8.716  29.259  1.00  0.00      C    O  
ATOM    965  CB  VAL E 394      13.241 -10.526  32.038  1.00  0.00      C    C  
ATOM    966  CG1 VAL E 394      12.295  -9.429  32.505  1.00  0.00      C    C  
ATOM    967  CG2 VAL E 394      12.488 -11.838  31.865  1.00  0.00      C    C  
ATOM    968  H   VAL E 394      14.499  -8.097  30.439  1.00  0.00      C    H  
ATOM    969  HA  VAL E 394      14.494 -10.965  30.346  1.00  0.00      C    H  
ATOM    970  HB  VAL E 394      14.019 -10.642  32.793  1.00  0.00      C    H  
ATOM    971 1HG1 VAL E 394      11.848  -9.711  33.459  1.00  0.00      C    H  
ATOM    972 2HG1 VAL E 394      12.849  -8.499  32.625  1.00  0.00      C    H  
ATOM    973 3HG1 VAL E 394      11.507  -9.290  31.764  1.00  0.00      C    H  
ATOM    974 1HG2 VAL E 394      12.034 -12.129  32.812  1.00  0.00      C    H  
ATOM    975 2HG2 VAL E 394      11.708 -11.712  31.113  1.00  0.00      C    H  
ATOM    976 3HG2 VAL E 394      13.181 -12.615  31.541  1.00  0.00      C    H  
ATOM    977  N   VAL E 395      12.063 -10.905  29.307  1.00  0.00      C    N  
ATOM    978  CA  VAL E 395      10.921 -10.770  28.412  1.00  0.00      C    C  
ATOM    979  C   VAL E 395       9.723 -11.547  28.939  1.00  0.00      C    C  
ATOM    980  O   VAL E 395       9.843 -12.718  29.303  1.00  0.00      C    O  
ATOM    981  CB  VAL E 395      11.273 -11.271  26.999  1.00  0.00      C    C  
ATOM    982  CG1 VAL E 395      11.665 -12.740  27.048  1.00  0.00      C    C  
ATOM    983  CG2 VAL E 395      10.075 -11.071  26.082  1.00  0.00      C    C  
ATOM    984  H   VAL E 395      12.295 -11.817  29.673  1.00  0.00      C    H  
ATOM    985  HA  VAL E 395      10.653  -9.715  28.350  1.00  0.00      C    H  
ATOM    986  HB  VAL E 395      12.126 -10.709  26.618  1.00  0.00      C    H  
ATOM    987 1HG1 VAL E 395      11.920 -13.083  26.045  1.00  0.00      C    H  
ATOM    988 2HG1 VAL E 395      12.527 -12.865  27.703  1.00  0.00      C    H  
ATOM    989 3HG1 VAL E 395      10.830 -13.327  27.431  1.00  0.00      C    H  
ATOM    990 1HG2 VAL E 395      10.323 -11.417  25.080  1.00  0.00      C    H  
ATOM    991 2HG2 VAL E 395       9.226 -11.638  26.464  1.00  0.00      C    H  
ATOM    992 3HG2 VAL E 395       9.817 -10.012  26.047  1.00  0.00      C    H  
ATOM    993  N   VAL E 396       8.567 -10.895  28.972  1.00  0.00      C    N  
ATOM    994  CA  VAL E 396       7.342 -11.539  29.431  1.00  0.00      C    C  
ATOM    995  C   VAL E 396       6.428 -11.882  28.263  1.00  0.00      C    C  
ATOM    996  O   VAL E 396       6.196 -11.055  27.381  1.00  0.00      C    O  
ATOM    997  CB  VAL E 396       6.591 -10.628  30.419  1.00  0.00      C    C  
ATOM    998  CG1 VAL E 396       5.277 -11.277  30.825  1.00  0.00      C    C  
ATOM    999  CG2 VAL E 396       7.462 -10.376  31.640  1.00  0.00      C    C  
ATOM   1000  H   VAL E 396       8.534  -9.933  28.667  1.00  0.00      C    H  
ATOM   1001  HA  VAL E 396       7.610 -12.462  29.946  1.00  0.00      C    H  
ATOM   1002  HB  VAL E 396       6.358  -9.682  29.931  1.00  0.00      C    H  
ATOM   1003 1HG1 VAL E 396       4.745 -10.622  31.516  1.00  0.00      C    H  
ATOM   1004 2HG1 VAL E 396       4.665 -11.444  29.939  1.00  0.00      C    H  
ATOM   1005 3HG1 VAL E 396       5.478 -12.231  31.313  1.00  0.00      C    H  
ATOM   1006 1HG2 VAL E 396       6.933  -9.725  32.335  1.00  0.00      C    H  
ATOM   1007 2HG2 VAL E 396       7.687 -11.324  32.129  1.00  0.00      C    H  
ATOM   1008 3HG2 VAL E 396       8.392  -9.897  31.331  1.00  0.00      C    H  
ATOM   1009  N   VAL E 397       5.905 -13.103  28.266  1.00  0.00      C    N  
ATOM   1010  CA  VAL E 397       5.000 -13.549  27.216  1.00  0.00      C    C  
ATOM   1011  C   VAL E 397       3.585 -13.737  27.749  1.00  0.00      C    C  
ATOM   1012  O   VAL E 397       3.288 -14.727  28.418  1.00  0.00      C    O  
ATOM   1013  CB  VAL E 397       5.498 -14.869  26.597  1.00  0.00      C    C  
ATOM   1014  CG1 VAL E 397       6.792 -15.307  27.270  1.00  0.00      C    C  
ATOM   1015  CG2 VAL E 397       4.428 -15.936  26.755  1.00  0.00      C    C  
ATOM   1016  H   VAL E 397       6.139 -13.736  29.017  1.00  0.00      C    H  
ATOM   1017  HA  VAL E 397       4.979 -12.788  26.434  1.00  0.00      C    H  
ATOM   1018  HB  VAL E 397       5.709 -14.714  25.539  1.00  0.00      C    H  
ATOM   1019 1HG1 VAL E 397       7.141 -16.236  26.818  1.00  0.00      C    H  
ATOM   1020 2HG1 VAL E 397       7.550 -14.534  27.141  1.00  0.00      C    H  
ATOM   1021 3HG1 VAL E 397       6.613 -15.467  28.333  1.00  0.00      C    H  
ATOM   1022 1HG2 VAL E 397       4.775 -16.868  26.310  1.00  0.00      C    H  
ATOM   1023 2HG2 VAL E 397       4.224 -16.093  27.814  1.00  0.00      C    H  
ATOM   1024 3HG2 VAL E 397       3.515 -15.612  26.254  1.00  0.00      C    H  
ATOM   1025  N   VAL E 398       2.711 -12.784  27.441  1.00  0.00      C    N  
ATOM   1026  CA  VAL E 398       1.317 -12.856  27.856  1.00  0.00      C    C  
ATOM   1027  C   VAL E 398       0.448 -13.426  26.744  1.00  0.00      C    C  
ATOM   1028  O   VAL E 398       0.375 -12.862  25.653  1.00  0.00      C    O  
ATOM   1029  CB  VAL E 398       0.804 -11.462  28.254  1.00  0.00      C    C  
ATOM   1030  CG1 VAL E 398      -0.656 -11.543  28.675  1.00  0.00      C    C  
ATOM   1031  CG2 VAL E 398       1.654 -10.918  29.395  1.00  0.00      C    C  
ATOM   1032  H   VAL E 398       3.020 -11.993  26.897  1.00  0.00      C    H  
ATOM   1033  HA  VAL E 398       1.249 -13.513  28.725  1.00  0.00      C    H  
ATOM   1034  HB  VAL E 398       0.868 -10.798  27.392  1.00  0.00      C    H  
ATOM   1035 1HG1 VAL E 398      -1.016 -10.549  28.947  1.00  0.00      C    H  
ATOM   1036 2HG1 VAL E 398      -1.253 -11.930  27.849  1.00  0.00      C    H  
ATOM   1037 3HG1 VAL E 398      -0.746 -12.209  29.530  1.00  0.00      C    H  
ATOM   1038 1HG2 VAL E 398       1.302  -9.924  29.675  1.00  0.00      C    H  
ATOM   1039 2HG2 VAL E 398       1.578 -11.587  30.250  1.00  0.00      C    H  
ATOM   1040 3HG2 VAL E 398       2.696 -10.854  29.076  1.00  0.00      C    H  
ATOM   1041  N   VAL E 399      -0.179 -14.568  27.011  1.00  0.00      C    N  
ATOM   1042  CA  VAL E 399      -0.944 -15.275  25.989  1.00  0.00      C    C  
ATOM   1043  C   VAL E 399      -2.442 -15.240  26.265  1.00  0.00      C    C  
ATOM   1044  O   VAL E 399      -2.877 -15.338  27.413  1.00  0.00      C    O  
ATOM   1045  CB  VAL E 399      -0.475 -16.738  25.890  1.00  0.00      C    C  
ATOM   1046  CG1 VAL E 399       0.628 -17.002  26.904  1.00  0.00      C    C  
ATOM   1047  CG2 VAL E 399      -1.658 -17.664  26.136  1.00  0.00      C    C  
ATOM   1048  H   VAL E 399      -0.102 -14.968  27.935  1.00  0.00      C    H  
ATOM   1049  HA  VAL E 399      -0.759 -14.789  25.029  1.00  0.00      C    H  
ATOM   1050  HB  VAL E 399      -0.067 -16.919  24.896  1.00  0.00      C    H  
ATOM   1051 1HG1 VAL E 399       0.961 -18.037  26.819  1.00  0.00      C    H  
ATOM   1052 2HG1 VAL E 399       1.468 -16.335  26.709  1.00  0.00      C    H  
ATOM   1053 3HG1 VAL E 399       0.249 -16.825  27.910  1.00  0.00      C    H  
ATOM   1054 1HG2 VAL E 399      -1.330 -18.700  26.058  1.00  0.00      C    H  
ATOM   1055 2HG2 VAL E 399      -2.059 -17.485  27.133  1.00  0.00      C    H  
ATOM   1056 3HG2 VAL E 399      -2.432 -17.472  25.393  1.00  0.00      C    H  
ATOM   1057  N   VAL E 400      -3.227 -15.129  25.197  1.00  0.00      C    N  
ATOM   1058  CA  VAL E 400      -4.681 -15.162  25.291  1.00  0.00      C    C  
ATOM   1059  C   VAL E 400      -5.313 -15.214  23.905  1.00  0.00      C    C  
ATOM   1060  O   VAL E 400      -4.645 -14.974  22.899  1.00  0.00      C    O  
ATOM   1061  CB  VAL E 400      -5.206 -13.929  26.054  1.00  0.00      C    C  
ATOM   1062  CG1 VAL E 400      -4.918 -12.663  25.263  1.00  0.00      C    C  
ATOM   1063  CG2 VAL E 400      -6.701 -14.082  26.292  1.00  0.00      C    C  
ATOM   1064  H   VAL E 400      -2.799 -15.036  24.287  1.00  0.00      C    H  
ATOM   1065  HA  VAL E 400      -4.974 -16.058  25.840  1.00  0.00      C    H  
ATOM   1066  HB  VAL E 400      -4.687 -13.851  27.009  1.00  0.00      C    H  
ATOM   1067 1HG1 VAL E 400      -5.284 -11.798  25.817  1.00  0.00      C    H  
ATOM   1068 2HG1 VAL E 400      -3.844 -12.567  25.108  1.00  0.00      C    H  
ATOM   1069 3HG1 VAL E 400      -5.422 -12.715  24.298  1.00  0.00      C    H  
ATOM   1070 1HG2 VAL E 400      -7.073 -13.217  26.840  1.00  0.00      C    H  
ATOM   1071 2HG2 VAL E 400      -7.216 -14.155  25.334  1.00  0.00      C    H  
ATOM   1072 3HG2 VAL E 400      -6.886 -14.986  26.873  1.00  0.00      C    H  
ATOM   1073  N   VAL E 401      -6.601 -15.537  23.855  1.00  0.00      C    N  
ATOM   1074  CA  VAL E 401      -7.309 -15.641  22.584  1.00  0.00      C    C  
ATOM   1075  C   VAL E 401      -8.495 -14.687  22.530  1.00  0.00      C    C  
ATOM   1076  O   VAL E 401      -9.333 -14.669  23.431  1.00  0.00      C    O  
ATOM   1077  CB  VAL E 401      -7.796 -17.081  22.357  1.00  0.00      C    C  
ATOM   1078  CG1 VAL E 401      -6.603 -18.025  22.244  1.00  0.00      C    C  
ATOM   1079  CG2 VAL E 401      -8.694 -17.503  23.509  1.00  0.00      C    C  
ATOM   1080  H   VAL E 401      -7.097 -15.720  24.714  1.00  0.00      C    H  
ATOM   1081  HA  VAL E 401      -6.616 -15.378  21.783  1.00  0.00      C    H  
ATOM   1082  HB  VAL E 401      -8.351 -17.129  21.420  1.00  0.00      C    H  
ATOM   1083 1HG1 VAL E 401      -6.952 -19.044  22.071  1.00  0.00      C    H  
ATOM   1084 2HG1 VAL E 401      -5.972 -17.713  21.411  1.00  0.00      C    H  
ATOM   1085 3HG1 VAL E 401      -6.027 -17.988  23.167  1.00  0.00      C    H  
ATOM   1086 1HG2 VAL E 401      -9.047 -18.521  23.346  1.00  0.00      C    H  
ATOM   1087 2HG2 VAL E 401      -8.129 -17.456  24.439  1.00  0.00      C    H  
ATOM   1088 3HG2 VAL E 401      -9.549 -16.829  23.570  1.00  0.00      C    H  
ATOM   1089  N   VAL E 402      -8.562 -13.895  21.466  1.00  0.00      C    N  
ATOM   1090  CA  VAL E 402      -9.645 -12.933  21.293  1.00  0.00      C    C  
ATOM   1091  C   VAL E 402     -10.250 -13.018  19.897  1.00  0.00      C    C  
ATOM   1092  O   VAL E 402      -9.742 -13.733  19.032  1.00  0.00      C    O  
ATOM   1093  CB  VAL E 402      -9.134 -11.501  21.529  1.00  0.00      C    C  
ATOM   1094  CG1 VAL E 402      -8.588 -11.365  22.941  1.00  0.00      C    C  
ATOM   1095  CG2 VAL E 402      -8.053 -11.175  20.508  1.00  0.00      C    C  
ATOM   1096  H   VAL E 402      -7.842 -13.960  20.759  1.00  0.00      C    H  
ATOM   1097  HA  VAL E 402     -10.421 -13.153  22.027  1.00  0.00      C    H  
ATOM   1098  HB  VAL E 402      -9.966 -10.805  21.423  1.00  0.00      C    H  
ATOM   1099 1HG1 VAL E 402      -8.241 -10.344  23.103  1.00  0.00      C    H  
ATOM   1100 2HG1 VAL E 402      -9.375 -11.598  23.659  1.00  0.00      C    H  
ATOM   1101 3HG1 VAL E 402      -7.760 -12.058  23.074  1.00  0.00      C    H  
ATOM   1102 1HG2 VAL E 402      -7.696 -10.156  20.662  1.00  0.00      C    H  
ATOM   1103 2HG2 VAL E 402      -7.226 -11.873  20.624  1.00  0.00      C    H  
ATOM   1104 3HG2 VAL E 402      -8.463 -11.264  19.500  1.00  0.00      C    H  
ATOM   1105  N   VAL E 403     -11.314 -12.257  19.675  1.00  0.00      C    N  
ATOM   1106  CA  VAL E 403     -11.920 -12.160  18.353  1.00  0.00      C    C  
ATOM   1107  C   VAL E 403     -11.245 -11.068  17.532  1.00  0.00      C    C  
ATOM   1108  O   VAL E 403     -10.603 -10.175  18.083  1.00  0.00      C    O  
ATOM   1109  CB  VAL E 403     -13.430 -11.866  18.470  1.00  0.00      C    C  
ATOM   1110  CG1 VAL E 403     -14.122 -12.991  19.227  1.00  0.00      C    C  
ATOM   1111  CG2 VAL E 403     -13.631 -10.540  19.185  1.00  0.00      C    C  
ATOM   1112  H   VAL E 403     -11.698 -11.712  20.433  1.00  0.00      C    H  
ATOM   1113  HA  VAL E 403     -11.791 -13.114  17.842  1.00  0.00      C    H  
ATOM   1114  HB  VAL E 403     -13.865 -11.818  17.472  1.00  0.00      C    H  
ATOM   1115 1HG1 VAL E 403     -15.190 -12.780  19.295  1.00  0.00      C    H  
ATOM   1116 2HG1 VAL E 403     -13.973 -13.932  18.698  1.00  0.00      C    H  
ATOM   1117 3HG1 VAL E 403     -13.703 -13.066  20.230  1.00  0.00      C    H  
ATOM   1118 1HG2 VAL E 403     -14.697 -10.326  19.261  1.00  0.00      C    H  
ATOM   1119 2HG2 VAL E 403     -13.199 -10.596  20.184  1.00  0.00      C    H  
ATOM   1120 3HG2 VAL E 403     -13.142  -9.745  18.621  1.00  0.00      C    H  
ATOM   1121  N   VAL E 404     -11.371 -11.159  16.214  1.00  0.00      C    N  
ATOM   1122  CA  VAL E 404     -10.712 -10.216  15.317  1.00  0.00      C    C  
ATOM   1123  C   VAL E 404     -10.855  -8.778  15.802  1.00  0.00      C    C  
ATOM   1124  O   VAL E 404      -9.864  -8.062  15.950  1.00  0.00      C    O  
ATOM   1125  CB  VAL E 404     -11.291 -10.335  13.895  1.00  0.00      C    C  
ATOM   1126  CG1 VAL E 404     -12.361 -11.417  13.856  1.00  0.00      C    C  
ATOM   1127  CG2 VAL E 404     -11.872  -8.995  13.473  1.00  0.00      C    C  
ATOM   1128  H   VAL E 404     -11.925 -11.907  15.822  1.00  0.00      C    H  
ATOM   1129  HA  VAL E 404      -9.651 -10.465  15.279  1.00  0.00      C    H  
ATOM   1130  HB  VAL E 404     -10.497 -10.626  13.207  1.00  0.00      C    H  
ATOM   1131 1HG1 VAL E 404     -12.758 -11.501  12.844  1.00  0.00      C    H  
ATOM   1132 2HG1 VAL E 404     -11.927 -12.370  14.156  1.00  0.00      C    H  
ATOM   1133 3HG1 VAL E 404     -13.168 -11.154  14.541  1.00  0.00      C    H  
ATOM   1134 1HG2 VAL E 404     -12.274  -9.075  12.463  1.00  0.00      C    H  
ATOM   1135 2HG2 VAL E 404     -12.669  -8.711  14.160  1.00  0.00      C    H  
ATOM   1136 3HG2 VAL E 404     -11.089  -8.236  13.492  1.00  0.00      C    H  
ATOM   1137  N   VAL E 405     -12.094  -8.350  16.016  1.00  0.00      C    N  
ATOM   1138  CA  VAL E 405     -12.379  -6.967  16.384  1.00  0.00      C    C  
ATOM   1139  C   VAL E 405     -11.650  -6.548  17.656  1.00  0.00      C    C  
ATOM   1140  O   VAL E 405     -11.355  -5.369  17.851  1.00  0.00      C    O  
ATOM   1141  CB  VAL E 405     -13.893  -6.766  16.578  1.00  0.00      C    C  
ATOM   1142  CG1 VAL E 405     -14.623  -6.996  15.264  1.00  0.00      C    C  
ATOM   1143  CG2 VAL E 405     -14.398  -7.727  17.644  1.00  0.00      C    C  
ATOM   1144  H   VAL E 405     -12.863  -8.994  15.899  1.00  0.00      C    H  
ATOM   1145  HA  VAL E 405     -12.048  -6.322  15.569  1.00  0.00      C    H  
ATOM   1146  HB  VAL E 405     -14.083  -5.739  16.890  1.00  0.00      C    H  
ATOM   1147 1HG1 VAL E 405     -15.693  -6.841  15.409  1.00  0.00      C    H  
ATOM   1148 2HG1 VAL E 405     -14.254  -6.295  14.515  1.00  0.00      C    H  
ATOM   1149 3HG1 VAL E 405     -14.448  -8.016  14.924  1.00  0.00      C    H  
ATOM   1150 1HG2 VAL E 405     -15.467  -7.580  17.789  1.00  0.00      C    H  
ATOM   1151 2HG2 VAL E 405     -14.212  -8.753  17.326  1.00  0.00      C    H  
ATOM   1152 3HG2 VAL E 405     -13.875  -7.537  18.581  1.00  0.00      C    H  
ATOM   1153  N   VAL E 406     -11.394  -7.509  18.537  1.00  0.00      C    N  
ATOM   1154  CA  VAL E 406     -10.807  -7.211  19.839  1.00  0.00      C    C  
ATOM   1155  C   VAL E 406      -9.287  -7.111  19.775  1.00  0.00      C    C  
ATOM   1156  O   VAL E 406      -8.651  -6.613  20.704  1.00  0.00      C    O  
ATOM   1157  CB  VAL E 406     -11.206  -8.287  20.866  1.00  0.00      C    C  
ATOM   1158  CG1 VAL E 406     -10.422  -9.565  20.615  1.00  0.00      C    C  
ATOM   1159  CG2 VAL E 406     -10.942  -7.766  22.271  1.00  0.00      C    C  
ATOM   1160  H   VAL E 406     -11.635  -8.463  18.311  1.00  0.00      C    H  
ATOM   1161  HA  VAL E 406     -11.201  -6.251  20.178  1.00  0.00      C    H  
ATOM   1162  HB  VAL E 406     -12.266  -8.517  20.752  1.00  0.00      C    H  
ATOM   1163 1HG1 VAL E 406     -10.720 -10.323  21.340  1.00  0.00      C    H  
ATOM   1164 2HG1 VAL E 406     -10.629  -9.926  19.608  1.00  0.00      C    H  
ATOM   1165 3HG1 VAL E 406      -9.356  -9.364  20.717  1.00  0.00      C    H  
ATOM   1166 1HG2 VAL E 406     -11.232  -8.521  23.000  1.00  0.00      C    H  
ATOM   1167 2HG2 VAL E 406      -9.881  -7.542  22.382  1.00  0.00      C    H  
ATOM   1168 3HG2 VAL E 406     -11.523  -6.858  22.438  1.00  0.00      C    H  
ATOM   1169  N   VAL E 407      -8.708  -7.589  18.680  1.00  0.00      C    N  
ATOM   1170  CA  VAL E 407      -7.259  -7.561  18.513  1.00  0.00      C    C  
ATOM   1171  C   VAL E 407      -6.717  -6.138  18.587  1.00  0.00      C    C  
ATOM   1172  O   VAL E 407      -5.614  -5.909  19.079  1.00  0.00      C    O  
ATOM   1173  CB  VAL E 407      -6.857  -8.193  17.167  1.00  0.00      C    C  
ATOM   1174  CG1 VAL E 407      -7.273  -7.284  16.020  1.00  0.00      C    C  
ATOM   1175  CG2 VAL E 407      -5.354  -8.423  17.146  1.00  0.00      C    C  
ATOM   1176  H   VAL E 407      -9.282  -7.983  17.948  1.00  0.00      C    H  
ATOM   1177  HA  VAL E 407      -6.809  -8.146  19.317  1.00  0.00      C    H  
ATOM   1178  HB  VAL E 407      -7.377  -9.143  17.046  1.00  0.00      C    H  
ATOM   1179 1HG1 VAL E 407      -6.994  -7.744  15.072  1.00  0.00      C    H  
ATOM   1180 2HG1 VAL E 407      -8.352  -7.135  16.048  1.00  0.00      C    H  
ATOM   1181 3HG1 VAL E 407      -6.771  -6.322  16.118  1.00  0.00      C    H  
ATOM   1182 1HG2 VAL E 407      -5.068  -8.877  16.198  1.00  0.00      C    H  
ATOM   1183 2HG2 VAL E 407      -4.838  -7.469  17.262  1.00  0.00      C    H  
ATOM   1184 3HG2 VAL E 407      -5.075  -9.087  17.965  1.00  0.00      C    H  
ATOM   1185  N   VAL E 408      -7.498  -5.188  18.084  1.00  0.00      C    N  
ATOM   1186  CA  VAL E 408      -7.088  -3.789  18.059  1.00  0.00      C    C  
ATOM   1187  C   VAL E 408      -6.939  -3.220  19.465  1.00  0.00      C    C  
ATOM   1188  O   VAL E 408      -6.323  -2.172  19.657  1.00  0.00      C    O  
ATOM   1189  CB  VAL E 408      -8.109  -2.946  17.274  1.00  0.00      C    C  
ATOM   1190  CG1 VAL E 408      -8.184  -3.424  15.832  1.00  0.00      C    C  
ATOM   1191  CG2 VAL E 408      -9.471  -3.054  17.943  1.00  0.00      C    C  
ATOM   1192  H   VAL E 408      -8.398  -5.443  17.702  1.00  0.00      C    H  
ATOM   1193  HA  VAL E 408      -6.123  -3.724  17.554  1.00  0.00      C    H  
ATOM   1194  HB  VAL E 408      -7.786  -1.905  17.265  1.00  0.00      C    H  
ATOM   1195 1HG1 VAL E 408      -8.902  -2.814  15.283  1.00  0.00      C    H  
ATOM   1196 2HG1 VAL E 408      -7.202  -3.333  15.368  1.00  0.00      C    H  
ATOM   1197 3HG1 VAL E 408      -8.502  -4.466  15.810  1.00  0.00      C    H  
ATOM   1198 1HG2 VAL E 408     -10.195  -2.452  17.395  1.00  0.00      C    H  
ATOM   1199 2HG2 VAL E 408      -9.794  -4.096  17.944  1.00  0.00      C    H  
ATOM   1200 3HG2 VAL E 408      -9.402  -2.695  18.969  1.00  0.00      C    H  
ATOM   1201  N   VAL E 409      -7.526  -3.903  20.442  1.00  0.00      C    N  
ATOM   1202  CA  VAL E 409      -7.520  -3.424  21.819  1.00  0.00      C    C  
ATOM   1203  C   VAL E 409      -6.213  -3.755  22.527  1.00  0.00      C    C  
ATOM   1204  O   VAL E 409      -5.878  -3.146  23.544  1.00  0.00      C    O  
ATOM   1205  CB  VAL E 409      -8.697  -4.031  22.603  1.00  0.00      C    C  
ATOM   1206  CG1 VAL E 409     -10.015  -3.623  21.962  1.00  0.00      C    C  
ATOM   1207  CG2 VAL E 409      -8.561  -5.545  22.629  1.00  0.00      C    C  
ATOM   1208  H   VAL E 409      -8.003  -4.766  20.222  1.00  0.00      C    H  
ATOM   1209  HA  VAL E 409      -7.640  -2.340  21.804  1.00  0.00      C    H  
ATOM   1210  HB  VAL E 409      -8.688  -3.644  23.623  1.00  0.00      C    H  
ATOM   1211 1HG1 VAL E 409     -10.843  -4.048  22.530  1.00  0.00      C    H  
ATOM   1212 2HG1 VAL E 409     -10.096  -2.537  21.959  1.00  0.00      C    H  
ATOM   1213 3HG1 VAL E 409     -10.050  -3.994  20.938  1.00  0.00      C    H  
ATOM   1214 1HG2 VAL E 409      -9.390  -5.975  23.191  1.00  0.00      C    H  
ATOM   1215 2HG2 VAL E 409      -8.577  -5.929  21.608  1.00  0.00      C    H  
ATOM   1216 3HG2 VAL E 409      -7.619  -5.818  23.104  1.00  0.00      C    H  
ATOM   1217  N   VAL E 410      -5.474  -4.717  21.987  1.00  0.00      C    N  
ATOM   1218  CA  VAL E 410      -4.196  -5.109  22.569  1.00  0.00      C    C  
ATOM   1219  C   VAL E 410      -3.097  -4.124  22.191  1.00  0.00      C    C  
ATOM   1220  O   VAL E 410      -2.204  -4.443  21.406  1.00  0.00      C    O  
ATOM   1221  CB  VAL E 410      -3.807  -6.528  22.114  1.00  0.00      C    C  
ATOM   1222  CG1 VAL E 410      -2.584  -7.006  22.884  1.00  0.00      C    C  
ATOM   1223  CG2 VAL E 410      -4.981  -7.469  22.344  1.00  0.00      C    C  
ATOM   1224  H   VAL E 410      -5.802  -5.184  21.154  1.00  0.00      C    H  
ATOM   1225  HA  VAL E 410      -4.299  -5.113  23.654  1.00  0.00      C    H  
ATOM   1226  HB  VAL E 410      -3.550  -6.510  21.055  1.00  0.00      C    H  
ATOM   1227 1HG1 VAL E 410      -2.311  -8.007  22.550  1.00  0.00      C    H  
ATOM   1228 2HG1 VAL E 410      -1.753  -6.325  22.706  1.00  0.00      C    H  
ATOM   1229 3HG1 VAL E 410      -2.811  -7.030  23.950  1.00  0.00      C    H  
ATOM   1230 1HG2 VAL E 410      -4.712  -8.473  22.016  1.00  0.00      C    H  
ATOM   1231 2HG2 VAL E 410      -5.229  -7.488  23.405  1.00  0.00      C    H  
ATOM   1232 3HG2 VAL E 410      -5.843  -7.120  21.776  1.00  0.00      C    H  
ATOM   1233  N   VAL E 411      -3.177  -2.924  22.752  1.00  0.00      C    N  
ATOM   1234  CA  VAL E 411      -2.210  -1.868  22.473  1.00  0.00      C    C  
ATOM   1235  C   VAL E 411      -2.278  -0.781  23.538  1.00  0.00      C    C  
ATOM   1236  O   VAL E 411      -3.251  -0.695  24.287  1.00  0.00      C    O  
ATOM   1237  CB  VAL E 411      -2.469  -1.251  21.087  1.00  0.00      C    C  
ATOM   1238  CG1 VAL E 411      -3.794  -0.503  21.092  1.00  0.00      C    C  
ATOM   1239  CG2 VAL E 411      -1.328  -0.312  20.727  1.00  0.00      C    C  
ATOM   1240  H   VAL E 411      -3.936  -2.733  23.390  1.00  0.00      C    H  
ATOM   1241  HA  VAL E 411      -1.209  -2.304  22.481  1.00  0.00      C    H  
ATOM   1242  HB  VAL E 411      -2.539  -2.047  20.345  1.00  0.00      C    H  
ATOM   1243 1HG1 VAL E 411      -3.977  -0.078  20.105  1.00  0.00      C    H  
ATOM   1244 2HG1 VAL E 411      -4.600  -1.192  21.345  1.00  0.00      C    H  
ATOM   1245 3HG1 VAL E 411      -3.756   0.299  21.830  1.00  0.00      C    H  
ATOM   1246 1HG2 VAL E 411      -1.509   0.119  19.743  1.00  0.00      C    H  
ATOM   1247 2HG2 VAL E 411      -1.267   0.487  21.467  1.00  0.00      C    H  
ATOM   1248 3HG2 VAL E 411      -0.390  -0.867  20.714  1.00  0.00      C    H  
ATOM   1249  N   VAL E 412      -1.240   0.046  23.606  1.00  0.00      C    N  
ATOM   1250  CA  VAL E 412      -1.185   1.115  24.595  1.00  0.00      C    C  
ATOM   1251  C   VAL E 412      -2.251   2.173  24.339  1.00  0.00      C    C  
ATOM   1252  O   VAL E 412      -2.434   2.620  23.206  1.00  0.00      C    O  
ATOM   1253  CB  VAL E 412       0.200   1.787  24.592  1.00  0.00      C    C  
ATOM   1254  CG1 VAL E 412       1.089   1.153  23.533  1.00  0.00      C    C  
ATOM   1255  CG2 VAL E 412       0.034   3.276  24.325  1.00  0.00      C    C  
ATOM   1256  H   VAL E 412      -0.472  -0.072  22.962  1.00  0.00      C    H  
ATOM   1257  HA  VAL E 412      -1.358   0.681  25.581  1.00  0.00      C    H  
ATOM   1258  HB  VAL E 412       0.676   1.638  25.561  1.00  0.00      C    H  
ATOM   1259 1HG1 VAL E 412       2.069   1.631  23.547  1.00  0.00      C    H  
ATOM   1260 2HG1 VAL E 412       1.202   0.089  23.742  1.00  0.00      C    H  
ATOM   1261 3HG1 VAL E 412       0.635   1.284  22.551  1.00  0.00      C    H  
ATOM   1262 1HG2 VAL E 412       1.010   3.759  24.331  1.00  0.00      C    H  
ATOM   1263 2HG2 VAL E 412      -0.438   3.421  23.353  1.00  0.00      C    H  
ATOM   1264 3HG2 VAL E 412      -0.593   3.716  25.101  1.00  0.00      C    H  
ATOM   1265  N   VAL E 413      -2.912   2.610  25.405  1.00  0.00      C    N  
ATOM   1266  CA  VAL E 413      -3.828   3.742  25.325  1.00  0.00      C    C  
ATOM   1267  C   VAL E 413      -5.216   3.335  24.842  1.00  0.00      C    C  
ATOM   1268  O   VAL E 413      -6.022   4.185  24.469  1.00  0.00      C    O  
ATOM   1269  CB  VAL E 413      -3.258   4.817  24.382  1.00  0.00      C    C  
ATOM   1270  CG1 VAL E 413      -1.929   4.351  23.805  1.00  0.00      C    C  
ATOM   1271  CG2 VAL E 413      -4.256   5.091  23.268  1.00  0.00      C    C  
ATOM   1272  H   VAL E 413      -2.744   2.175  26.301  1.00  0.00      C    H  
ATOM   1273  HA  VAL E 413      -3.922   4.174  26.322  1.00  0.00      C    H  
ATOM   1274  HB  VAL E 413      -3.076   5.732  24.946  1.00  0.00      C    H  
ATOM   1275 1HG1 VAL E 413      -1.528   5.122  23.146  1.00  0.00      C    H  
ATOM   1276 2HG1 VAL E 413      -1.225   4.166  24.616  1.00  0.00      C    H  
ATOM   1277 3HG1 VAL E 413      -2.080   3.433  23.238  1.00  0.00      C    H  
ATOM   1278 1HG2 VAL E 413      -3.858   5.857  22.604  1.00  0.00      C    H  
ATOM   1279 2HG2 VAL E 413      -4.431   4.175  22.703  1.00  0.00      C    H  
ATOM   1280 3HG2 VAL E 413      -5.196   5.436  23.699  1.00  0.00      C    H  
ATOM   1281  N   VAL E 414      -5.496   2.036  24.859  1.00  0.00      C    N  
ATOM   1282  CA  VAL E 414      -6.804   1.542  24.443  1.00  0.00      C    C  
ATOM   1283  C   VAL E 414      -7.771   1.483  25.620  1.00  0.00      C    C  
ATOM   1284  O   VAL E 414      -7.361   1.275  26.762  1.00  0.00      C    O  
ATOM   1285  CB  VAL E 414      -6.679   0.147  23.804  1.00  0.00      C    C  
ATOM   1286  CG1 VAL E 414      -5.234  -0.324  23.854  1.00  0.00      C    C  
ATOM   1287  CG2 VAL E 414      -7.586  -0.829  24.538  1.00  0.00      C    C  
ATOM   1288  H   VAL E 414      -4.794   1.380  25.170  1.00  0.00      C    H  
ATOM   1289  HA  VAL E 414      -7.209   2.227  23.697  1.00  0.00      C    H  
ATOM   1290  HB  VAL E 414      -6.975   0.205  22.756  1.00  0.00      C    H  
ATOM   1291 1HG1 VAL E 414      -5.155  -1.307  23.388  1.00  0.00      C    H  
ATOM   1292 2HG1 VAL E 414      -4.602   0.384  23.317  1.00  0.00      C    H  
ATOM   1293 3HG1 VAL E 414      -4.908  -0.388  24.892  1.00  0.00      C    H  
ATOM   1294 1HG2 VAL E 414      -7.506  -1.814  24.079  1.00  0.00      C    H  
ATOM   1295 2HG2 VAL E 414      -7.284  -0.889  25.583  1.00  0.00      C    H  
ATOM   1296 3HG2 VAL E 414      -8.618  -0.483  24.477  1.00  0.00      C    H  
ATOM   1297  N   VAL E 415      -9.054   1.692  25.339  1.00  0.00      C    N  
ATOM   1298  CA  VAL E 415     -10.068   1.732  26.386  1.00  0.00      C    C  
ATOM   1299  C   VAL E 415     -11.304   0.927  26.010  1.00  0.00      C    C  
ATOM   1300  O   VAL E 415     -12.427   1.309  26.342  1.00  0.00      C    O  
ATOM   1301  CB  VAL E 415     -10.482   3.188  26.674  1.00  0.00      C    C  
ATOM   1302  CG1 VAL E 415      -9.769   4.131  25.717  1.00  0.00      C    C  
ATOM   1303  CG2 VAL E 415     -11.990   3.321  26.528  1.00  0.00      C    C  
ATOM   1304  H   VAL E 415      -9.331   1.842  24.379  1.00  0.00      C    H  
ATOM   1305  HA  VAL E 415      -9.640   1.307  27.295  1.00  0.00      C    H  
ATOM   1306  HB  VAL E 415     -10.185   3.453  27.689  1.00  0.00      C    H  
ATOM   1307 1HG1 VAL E 415     -10.061   5.159  25.935  1.00  0.00      C    H  
ATOM   1308 2HG1 VAL E 415      -8.692   4.027  25.839  1.00  0.00      C    H  
ATOM   1309 3HG1 VAL E 415     -10.045   3.886  24.691  1.00  0.00      C    H  
ATOM   1310 1HG2 VAL E 415     -12.288   4.347  26.739  1.00  0.00      C    H  
ATOM   1311 2HG2 VAL E 415     -12.282   3.060  25.510  1.00  0.00      C    H  
ATOM   1312 3HG2 VAL E 415     -12.484   2.648  27.230  1.00  0.00      C    H  
ATOM   1313  N   VAL E 416     -11.098  -0.192  25.324  1.00  0.00      C    N  
ATOM   1314  CA  VAL E 416     -12.205  -1.056  24.933  1.00  0.00      C    C  
ATOM   1315  C   VAL E 416     -12.542  -2.054  26.034  1.00  0.00      C    C  
ATOM   1316  O   VAL E 416     -12.004  -1.979  27.138  1.00  0.00      C    O  
ATOM   1317  CB  VAL E 416     -11.871  -1.813  23.634  1.00  0.00      C    C  
ATOM   1318  CG1 VAL E 416     -10.477  -1.440  23.155  1.00  0.00      C    C  
ATOM   1319  CG2 VAL E 416     -11.969  -3.310  23.883  1.00  0.00      C    C  
ATOM   1320  H   VAL E 416     -10.155  -0.453  25.074  1.00  0.00      C    H  
ATOM   1321  HA  VAL E 416     -13.081  -0.431  24.752  1.00  0.00      C    H  
ATOM   1322  HB  VAL E 416     -12.579  -1.523  22.857  1.00  0.00      C    H  
ATOM   1323 1HG1 VAL E 416     -10.256  -1.972  22.230  1.00  0.00      C    H  
ATOM   1324 2HG1 VAL E 416     -10.429  -0.366  22.976  1.00  0.00      C    H  
ATOM   1325 3HG1 VAL E 416      -9.746  -1.715  23.915  1.00  0.00      C    H  
ATOM   1326 1HG2 VAL E 416     -11.742  -3.847  22.962  1.00  0.00      C    H  
ATOM   1327 2HG2 VAL E 416     -11.256  -3.597  24.656  1.00  0.00      C    H  
ATOM   1328 3HG2 VAL E 416     -12.978  -3.559  24.209  1.00  0.00      C    H  
ATOM   1329  N   VAL E 417     -13.444  -2.980  25.730  1.00  0.00      C    N  
ATOM   1330  CA  VAL E 417     -13.881  -3.976  26.702  1.00  0.00      C    C  
ATOM   1331  C   VAL E 417     -12.711  -4.805  27.218  1.00  0.00      C    C  
ATOM   1332  O   VAL E 417     -12.525  -4.948  28.426  1.00  0.00      C    O  
ATOM   1333  CB  VAL E 417     -14.936  -4.907  26.077  1.00  0.00      C    C  
ATOM   1334  CG1 VAL E 417     -15.242  -6.058  27.024  1.00  0.00      C    C  
ATOM   1335  CG2 VAL E 417     -16.199  -4.113  25.779  1.00  0.00      C    C  
ATOM   1336  H   VAL E 417     -13.844  -2.991  24.802  1.00  0.00      C    H  
ATOM   1337  HA  VAL E 417     -14.335  -3.454  27.546  1.00  0.00      C    H  
ATOM   1338  HB  VAL E 417     -14.541  -5.331  25.154  1.00  0.00      C    H  
ATOM   1339 1HG1 VAL E 417     -15.981  -6.717  26.568  1.00  0.00      C    H  
ATOM   1340 2HG1 VAL E 417     -14.328  -6.619  27.221  1.00  0.00      C    H  
ATOM   1341 3HG1 VAL E 417     -15.636  -5.663  27.960  1.00  0.00      C    H  
ATOM   1342 1HG2 VAL E 417     -16.944  -4.768  25.328  1.00  0.00      C    H  
ATOM   1343 2HG2 VAL E 417     -16.594  -3.696  26.705  1.00  0.00      C    H  
ATOM   1344 3HG2 VAL E 417     -15.964  -3.302  25.088  1.00  0.00      C    H  
ATOM   1345  N   VAL E 418     -11.935  -5.361  26.295  1.00  0.00      C    N  
ATOM   1346  CA  VAL E 418     -10.805  -6.212  26.652  1.00  0.00      C    C  
ATOM   1347  C   VAL E 418      -9.694  -5.415  27.325  1.00  0.00      C    C  
ATOM   1348  O   VAL E 418      -9.080  -5.877  28.286  1.00  0.00      C    O  
ATOM   1349  CB  VAL E 418     -10.245  -6.912  25.401  1.00  0.00      C    C  
ATOM   1350  CG1 VAL E 418     -11.031  -6.486  24.169  1.00  0.00      C    C  
ATOM   1351  CG2 VAL E 418      -8.774  -6.562  25.241  1.00  0.00      C    C  
ATOM   1352  H   VAL E 418     -12.137  -5.197  25.319  1.00  0.00      C    H  
ATOM   1353  HA  VAL E 418     -11.157  -6.974  27.349  1.00  0.00      C    H  
ATOM   1354  HB  VAL E 418     -10.357  -7.991  25.511  1.00  0.00      C    H  
ATOM   1355 1HG1 VAL E 418     -10.634  -6.994  23.290  1.00  0.00      C    H  
ATOM   1356 2HG1 VAL E 418     -12.080  -6.749  24.297  1.00  0.00      C    H  
ATOM   1357 3HG1 VAL E 418     -10.940  -5.408  24.035  1.00  0.00      C    H  
ATOM   1358 1HG2 VAL E 418      -8.373  -7.064  24.361  1.00  0.00      C    H  
ATOM   1359 2HG2 VAL E 418      -8.667  -5.484  25.124  1.00  0.00      C    H  
ATOM   1360 3HG2 VAL E 418      -8.224  -6.888  26.125  1.00  0.00      C    H  
ATOM   1361  N   VAL E 419      -9.425  -4.226  26.799  1.00  0.00      C    N  
ATOM   1362  CA  VAL E 419      -8.335  -3.393  27.294  1.00  0.00      C    C  
ATOM   1363  C   VAL E 419      -8.499  -3.056  28.772  1.00  0.00      C    C  
ATOM   1364  O   VAL E 419      -7.521  -3.011  29.519  1.00  0.00      C    O  
ATOM   1365  CB  VAL E 419      -8.253  -2.085  26.486  1.00  0.00      C    C  
ATOM   1366  CG1 VAL E 419      -9.340  -2.060  25.421  1.00  0.00      C    C  
ATOM   1367  CG2 VAL E 419      -8.402  -0.899  27.426  1.00  0.00      C    C  
ATOM   1368  H   VAL E 419      -9.978  -3.898  26.019  1.00  0.00      C    H  
ATOM   1369  HA  VAL E 419      -7.401  -3.939  27.165  1.00  0.00      C    H  
ATOM   1370  HB  VAL E 419      -7.289  -2.035  25.979  1.00  0.00      C    H  
ATOM   1371 1HG1 VAL E 419      -9.266  -1.135  24.848  1.00  0.00      C    H  
ATOM   1372 2HG1 VAL E 419      -9.215  -2.912  24.753  1.00  0.00      C    H  
ATOM   1373 3HG1 VAL E 419     -10.318  -2.113  25.899  1.00  0.00      C    H  
ATOM   1374 1HG2 VAL E 419      -8.335   0.028  26.858  1.00  0.00      C    H  
ATOM   1375 2HG2 VAL E 419      -9.370  -0.950  27.926  1.00  0.00      C    H  
ATOM   1376 3HG2 VAL E 419      -7.607  -0.926  28.173  1.00  0.00      C    H  
ATOM   1377  N   VAL E 420      -9.731  -2.764  29.178  1.00  0.00      C    N  
ATOM   1378  CA  VAL E 420      -9.992  -2.251  30.519  1.00  0.00      C    C  
ATOM   1379  C   VAL E 420     -10.450  -3.340  31.483  1.00  0.00      C    C  
ATOM   1380  O   VAL E 420     -10.330  -3.191  32.700  1.00  0.00      C    O  
ATOM   1381  CB  VAL E 420     -11.063  -1.149  30.464  1.00  0.00      C    C  
ATOM   1382  CG1 VAL E 420     -11.413  -0.692  31.874  1.00  0.00      C    C  
ATOM   1383  CG2 VAL E 420     -10.544   0.024  29.642  1.00  0.00      C    C  
ATOM   1384  H   VAL E 420     -10.497  -2.858  28.528  1.00  0.00      C    H  
ATOM   1385  HA  VAL E 420      -9.069  -1.816  30.902  1.00  0.00      C    H  
ATOM   1386  HB  VAL E 420     -11.968  -1.549  30.006  1.00  0.00      C    H  
ATOM   1387 1HG1 VAL E 420     -12.181   0.079  31.829  1.00  0.00      C    H  
ATOM   1388 2HG1 VAL E 420     -11.786  -1.541  32.449  1.00  0.00      C    H  
ATOM   1389 3HG1 VAL E 420     -10.523  -0.291  32.357  1.00  0.00      C    H  
ATOM   1390 1HG2 VAL E 420     -11.306   0.802  29.594  1.00  0.00      C    H  
ATOM   1391 2HG2 VAL E 420      -9.644   0.425  30.107  1.00  0.00      C    H  
ATOM   1392 3HG2 VAL E 420     -10.310  -0.314  28.632  1.00  0.00      C    H  
ATOM   1393  N   VAL E 421     -11.033  -4.406  30.943  1.00  0.00      C    N  
ATOM   1394  CA  VAL E 421     -11.687  -5.409  31.774  1.00  0.00      C    C  
ATOM   1395  C   VAL E 421     -10.875  -6.692  31.895  1.00  0.00      C    C  
ATOM   1396  O   VAL E 421     -11.033  -7.445  32.859  1.00  0.00      C    O  
ATOM   1397  CB  VAL E 421     -13.076  -5.741  31.208  1.00  0.00      C    C  
ATOM   1398  CG1 VAL E 421     -13.715  -6.862  32.017  1.00  0.00      C    C  
ATOM   1399  CG2 VAL E 421     -13.949  -4.495  31.250  1.00  0.00      C    C  
ATOM   1400  H   VAL E 421     -11.066  -4.497  29.940  1.00  0.00      C    H  
ATOM   1401  HA  VAL E 421     -11.815  -4.986  32.771  1.00  0.00      C    H  
ATOM   1402  HB  VAL E 421     -12.972  -6.087  30.180  1.00  0.00      C    H  
ATOM   1403 1HG1 VAL E 421     -14.697  -7.101  31.606  1.00  0.00      C    H  
ATOM   1404 2HG1 VAL E 421     -13.080  -7.748  31.975  1.00  0.00      C    H  
ATOM   1405 3HG1 VAL E 421     -13.821  -6.542  33.051  1.00  0.00      C    H  
ATOM   1406 1HG2 VAL E 421     -14.934  -4.722  30.842  1.00  0.00      C    H  
ATOM   1407 2HG2 VAL E 421     -14.049  -4.163  32.281  1.00  0.00      C    H  
ATOM   1408 3HG2 VAL E 421     -13.485  -3.705  30.658  1.00  0.00      C    H  
ATOM   1409  N   VAL E 422     -10.044  -6.970  30.896  1.00  0.00      C    N  
ATOM   1410  CA  VAL E 422      -9.324  -8.238  30.846  1.00  0.00      C    C  
ATOM   1411  C   VAL E 422      -7.813  -8.046  30.885  1.00  0.00      C    C  
ATOM   1412  O   VAL E 422      -7.140  -8.539  31.791  1.00  0.00      C    O  
ATOM   1413  CB  VAL E 422      -9.711  -9.016  29.575  1.00  0.00      C    C  
ATOM   1414  CG1 VAL E 422      -8.926 -10.317  29.498  1.00  0.00      C    C  
ATOM   1415  CG2 VAL E 422     -11.206  -9.297  29.592  1.00  0.00      C    C  
ATOM   1416  H   VAL E 422      -9.931  -6.305  30.145  1.00  0.00      C    H  
ATOM   1417  HA  VAL E 422      -9.619  -8.829  31.713  1.00  0.00      C    H  
ATOM   1418  HB  VAL E 422      -9.458  -8.422  28.698  1.00  0.00      C    H  
ATOM   1419 1HG1 VAL E 422      -9.200 -10.854  28.590  1.00  0.00      C    H  
ATOM   1420 2HG1 VAL E 422      -7.858 -10.097  29.481  1.00  0.00      C    H  
ATOM   1421 3HG1 VAL E 422      -9.156 -10.933  30.367  1.00  0.00      C    H  
ATOM   1422 1HG2 VAL E 422     -11.486  -9.840  28.690  1.00  0.00      C    H  
ATOM   1423 2HG2 VAL E 422     -11.454  -9.897  30.468  1.00  0.00      C    H  
ATOM   1424 3HG2 VAL E 422     -11.753  -8.354  29.632  1.00  0.00      C    H  
ATOM   1425  N   VAL E 423      -7.280  -7.357  29.883  1.00  0.00      C    N  
ATOM   1426  CA  VAL E 423      -5.838  -7.178  29.759  1.00  0.00      C    C  
ATOM   1427  C   VAL E 423      -5.495  -5.764  29.308  1.00  0.00      C    C  
ATOM   1428  O   VAL E 423      -5.884  -5.337  28.221  1.00  0.00      C    O  
ATOM   1429  CB  VAL E 423      -5.262  -8.201  28.762  1.00  0.00      C    C  
ATOM   1430  CG1 VAL E 423      -5.910  -8.019  27.398  1.00  0.00      C    C  
ATOM   1431  CG2 VAL E 423      -3.756  -8.027  28.667  1.00  0.00      C    C  
ATOM   1432  H   VAL E 423      -7.887  -6.961  29.180  1.00  0.00      C    H  
ATOM   1433  HA  VAL E 423      -5.384  -7.353  30.735  1.00  0.00      C    H  
ATOM   1434  HB  VAL E 423      -5.494  -9.209  29.108  1.00  0.00      C    H  
ATOM   1435 1HG1 VAL E 423      -5.508  -8.755  26.701  1.00  0.00      C    H  
ATOM   1436 2HG1 VAL E 423      -6.988  -8.155  27.487  1.00  0.00      C    H  
ATOM   1437 3HG1 VAL E 423      -5.700  -7.016  27.026  1.00  0.00      C    H  
ATOM   1438 1HG2 VAL E 423      -3.350  -8.758  27.969  1.00  0.00      C    H  
ATOM   1439 2HG2 VAL E 423      -3.528  -7.022  28.315  1.00  0.00      C    H  
ATOM   1440 3HG2 VAL E 423      -3.311  -8.178  29.651  1.00  0.00      C    H  
ATOM   1441  N   VAL E 424      -4.792  -5.029  30.166  1.00  0.00      C    N  
ATOM   1442  CA  VAL E 424      -4.490  -3.628  29.904  1.00  0.00      C    C  
ATOM   1443  C   VAL E 424      -2.996  -3.387  29.737  1.00  0.00      C    C  
ATOM   1444  O   VAL E 424      -2.198  -3.771  30.592  1.00  0.00      C    O  
ATOM   1445  CB  VAL E 424      -5.018  -2.746  31.048  1.00  0.00      C    C  
ATOM   1446  CG1 VAL E 424      -4.663  -1.288  30.791  1.00  0.00      C    C  
ATOM   1447  CG2 VAL E 424      -6.526  -2.912  31.160  1.00  0.00      C    C  
ATOM   1448  H   VAL E 424      -4.483  -5.444  31.031  1.00  0.00      C    H  
ATOM   1449  HA  VAL E 424      -4.994  -3.337  28.979  1.00  0.00      C    H  
ATOM   1450  HB  VAL E 424      -4.541  -3.048  31.982  1.00  0.00      C    H  
ATOM   1451 1HG1 VAL E 424      -5.031  -0.668  31.611  1.00  0.00      C    H  
ATOM   1452 2HG1 VAL E 424      -3.580  -1.184  30.718  1.00  0.00      C    H  
ATOM   1453 3HG1 VAL E 424      -5.120  -0.967  29.858  1.00  0.00      C    H  
ATOM   1454 1HG2 VAL E 424      -6.905  -2.296  31.976  1.00  0.00      C    H  
ATOM   1455 2HG2 VAL E 424      -6.990  -2.605  30.225  1.00  0.00      C    H  
ATOM   1456 3HG2 VAL E 424      -6.765  -3.958  31.357  1.00  0.00      C    H  
ATOM   1457  N   VAL E 425      -2.629  -2.703  28.656  1.00  0.00      C    N  
ATOM   1458  CA  VAL E 425      -1.250  -2.277  28.447  1.00  0.00      C    C  
ATOM   1459  C   VAL E 425      -1.090  -0.798  28.774  1.00  0.00      C    C  
ATOM   1460  O   VAL E 425      -1.960   0.013  28.456  1.00  0.00      C    O  
ATOM   1461  CB  VAL E 425      -0.815  -2.532  26.991  1.00  0.00      C    C  
ATOM   1462  CG1 VAL E 425      -1.964  -3.134  26.199  1.00  0.00      C    C  
ATOM   1463  CG2 VAL E 425      -0.363  -1.220  26.364  1.00  0.00      C    C  
ATOM   1464  H   VAL E 425      -3.331  -2.445  27.978  1.00  0.00      C    H  
ATOM   1465  HA  VAL E 425      -0.604  -2.854  29.110  1.00  0.00      C    H  
ATOM   1466  HB  VAL E 425       0.008  -3.247  26.982  1.00  0.00      C    H  
ATOM   1467 1HG1 VAL E 425      -1.641  -3.318  25.173  1.00  0.00      C    H  
ATOM   1468 2HG1 VAL E 425      -2.269  -4.073  26.657  1.00  0.00      C    H  
ATOM   1469 3HG1 VAL E 425      -2.805  -2.441  26.194  1.00  0.00      C    H  
ATOM   1470 1HG2 VAL E 425      -0.045  -1.398  25.337  1.00  0.00      C    H  
ATOM   1471 2HG2 VAL E 425      -1.190  -0.510  26.370  1.00  0.00      C    H  
ATOM   1472 3HG2 VAL E 425       0.470  -0.812  26.936  1.00  0.00      C    H  
ATOM   1473  N   VAL E 426       0.017  -0.452  29.421  1.00  0.00      C    N  
ATOM   1474  CA  VAL E 426       0.263   0.929  29.822  1.00  0.00      C    C  
ATOM   1475  C   VAL E 426       0.527   1.821  28.617  1.00  0.00      C    C  
ATOM   1476  O   VAL E 426       0.937   1.346  27.557  1.00  0.00      C    O  
ATOM   1477  CB  VAL E 426       1.461   1.005  30.787  1.00  0.00      C    C  
ATOM   1478  CG1 VAL E 426       1.772   2.458  31.115  1.00  0.00      C    C  
ATOM   1479  CG2 VAL E 426       1.138   0.230  32.055  1.00  0.00      C    C  
ATOM   1480  H   VAL E 426       0.699  -1.161  29.648  1.00  0.00      C    H  
ATOM   1481  HA  VAL E 426      -0.622   1.299  30.340  1.00  0.00      C    H  
ATOM   1482  HB  VAL E 426       2.339   0.575  30.307  1.00  0.00      C    H  
ATOM   1483 1HG1 VAL E 426       2.627   2.505  31.790  1.00  0.00      C    H  
ATOM   1484 2HG1 VAL E 426       2.006   2.996  30.197  1.00  0.00      C    H  
ATOM   1485 3HG1 VAL E 426       0.907   2.916  31.594  1.00  0.00      C    H  
ATOM   1486 1HG2 VAL E 426       1.987   0.276  32.736  1.00  0.00      C    H  
ATOM   1487 2HG2 VAL E 426       0.262   0.667  32.535  1.00  0.00      C    H  
ATOM   1488 3HG2 VAL E 426       0.931  -0.811  31.802  1.00  0.00      C    H  
ATOM   1489  N   VAL E 427       0.297   3.119  28.787  1.00  0.00      C    N  
ATOM   1490  CA  VAL E 427       0.530   4.087  27.722  1.00  0.00      C    C  
ATOM   1491  C   VAL E 427       1.982   4.065  27.265  1.00  0.00      C    C  
ATOM   1492  O   VAL E 427       2.292   4.426  26.129  1.00  0.00      C    O  
ATOM   1493  CB  VAL E 427       0.163   5.506  28.198  1.00  0.00      C    C  
ATOM   1494  CG1 VAL E 427      -1.321   5.579  28.526  1.00  0.00      C    C  
ATOM   1495  CG2 VAL E 427       0.997   5.861  29.419  1.00  0.00      C    C  
ATOM   1496  H   VAL E 427      -0.044   3.444  29.681  1.00  0.00      C    H  
ATOM   1497  HA  VAL E 427      -0.108   3.829  26.876  1.00  0.00      C    H  
ATOM   1498  HB  VAL E 427       0.362   6.218  27.396  1.00  0.00      C    H  
ATOM   1499 1HG1 VAL E 427      -1.573   6.588  28.852  1.00  0.00      C    H  
ATOM   1500 2HG1 VAL E 427      -1.903   5.328  27.639  1.00  0.00      C    H  
ATOM   1501 3HG1 VAL E 427      -1.551   4.872  29.323  1.00  0.00      C    H  
ATOM   1502 1HG2 VAL E 427       0.746   6.867  29.753  1.00  0.00      C    H  
ATOM   1503 2HG2 VAL E 427       0.790   5.150  30.220  1.00  0.00      C    H  
ATOM   1504 3HG2 VAL E 427       2.056   5.818  29.162  1.00  0.00      C    H  
ATOM   1505  N   VAL E 428       2.871   3.642  28.159  1.00  0.00      C    N  
ATOM   1506  CA  VAL E 428       4.298   3.586  27.858  1.00  0.00      C    C  
ATOM   1507  C   VAL E 428       4.742   2.160  27.557  1.00  0.00      C    C  
ATOM   1508  O   VAL E 428       5.913   1.817  27.719  1.00  0.00      C    O  
ATOM   1509  CB  VAL E 428       5.116   4.138  29.039  1.00  0.00      C    C  
ATOM   1510  CG1 VAL E 428       4.779   5.605  29.267  1.00  0.00      C    C  
ATOM   1511  CG2 VAL E 428       4.814   3.324  30.290  1.00  0.00      C    C  
ATOM   1512  H   VAL E 428       2.550   3.357  29.072  1.00  0.00      C    H  
ATOM   1513  HA  VAL E 428       4.490   4.204  26.982  1.00  0.00      C    H  
ATOM   1514  HB  VAL E 428       6.179   4.070  28.803  1.00  0.00      C    H  
ATOM   1515 1HG1 VAL E 428       5.370   5.993  30.097  1.00  0.00      C    H  
ATOM   1516 2HG1 VAL E 428       5.004   6.175  28.365  1.00  0.00      C    H  
ATOM   1517 3HG1 VAL E 428       3.719   5.701  29.501  1.00  0.00      C    H  
ATOM   1518 1HG2 VAL E 428       5.399   3.706  31.125  1.00  0.00      C    H  
ATOM   1519 2HG2 VAL E 428       3.752   3.400  30.524  1.00  0.00      C    H  
ATOM   1520 3HG2 VAL E 428       5.071   2.278  30.115  1.00  0.00      C    H  
ATOM   1521  N   VAL E 429       3.798   1.331  27.125  1.00  0.00      C    N  
ATOM   1522  CA  VAL E 429       4.083  -0.067  26.825  1.00  0.00      C    C  
ATOM   1523  C   VAL E 429       5.316  -0.213  25.944  1.00  0.00      C    C  
ATOM   1524  O   VAL E 429       5.388   0.364  24.858  1.00  0.00      C    O  
ATOM   1525  CB  VAL E 429       2.880  -0.725  26.125  1.00  0.00      C    C  
ATOM   1526  CG1 VAL E 429       3.252  -2.127  25.660  1.00  0.00      C    C  
ATOM   1527  CG2 VAL E 429       1.700  -0.779  27.084  1.00  0.00      C    C  
ATOM   1528  H   VAL E 429       2.856   1.677  27.010  1.00  0.00      C    H  
ATOM   1529  HA  VAL E 429       4.265  -0.589  27.765  1.00  0.00      C    H  
ATOM   1530  HB  VAL E 429       2.612  -0.142  25.243  1.00  0.00      C    H  
ATOM   1531 1HG1 VAL E 429       2.400  -2.583  25.156  1.00  0.00      C    H  
ATOM   1532 2HG1 VAL E 429       4.094  -2.069  24.970  1.00  0.00      C    H  
ATOM   1533 3HG1 VAL E 429       3.531  -2.734  26.522  1.00  0.00      C    H  
ATOM   1534 1HG2 VAL E 429       0.848  -1.238  26.586  1.00  0.00      C    H  
ATOM   1535 2HG2 VAL E 429       1.971  -1.368  27.960  1.00  0.00      C    H  
ATOM   1536 3HG2 VAL E 429       1.437   0.233  27.395  1.00  0.00      C    H  
ATOM   1537  N   VAL E 430       6.269  -1.018  26.400  1.00  0.00      C    N  
ATOM   1538  CA  VAL E 430       7.450  -1.338  25.606  1.00  0.00      C    C  
ATOM   1539  C   VAL E 430       7.493  -2.825  25.284  1.00  0.00      C    C  
ATOM   1540  O   VAL E 430       7.830  -3.643  26.139  1.00  0.00      C    O  
ATOM   1541  CB  VAL E 430       8.735  -0.934  26.353  1.00  0.00      C    C  
ATOM   1542  CG1 VAL E 430       9.955  -1.268  25.507  1.00  0.00      C    C  
ATOM   1543  CG2 VAL E 430       8.694   0.553  26.665  1.00  0.00      C    C  
ATOM   1544  H   VAL E 430       6.162  -1.441  27.311  1.00  0.00      C    H  
ATOM   1545  HA  VAL E 430       7.398  -0.780  24.669  1.00  0.00      C    H  
ATOM   1546  HB  VAL E 430       8.808  -1.501  27.280  1.00  0.00      C    H  
ATOM   1547 1HG1 VAL E 430      10.860  -0.988  26.047  1.00  0.00      C    H  
ATOM   1548 2HG1 VAL E 430       9.972  -2.339  25.301  1.00  0.00      C    H  
ATOM   1549 3HG1 VAL E 430       9.908  -0.718  24.568  1.00  0.00      C    H  
ATOM   1550 1HG2 VAL E 430       9.601   0.836  27.200  1.00  0.00      C    H  
ATOM   1551 2HG2 VAL E 430       8.628   1.119  25.737  1.00  0.00      C    H  
ATOM   1552 3HG2 VAL E 430       7.824   0.772  27.286  1.00  0.00      C    H  
ATOM   1553  N   VAL E 431       7.124  -3.173  24.055  1.00  0.00      C    N  
ATOM   1554  CA  VAL E 431       7.048  -4.571  23.655  1.00  0.00      C    C  
ATOM   1555  C   VAL E 431       6.381  -4.727  22.294  1.00  0.00      C    C  
ATOM   1556  O   VAL E 431       6.118  -3.743  21.602  1.00  0.00      C    O  
ATOM   1557  CB  VAL E 431       6.269  -5.382  24.707  1.00  0.00      C    C  
ATOM   1558  CG1 VAL E 431       6.986  -5.314  26.050  1.00  0.00      C    C  
ATOM   1559  CG2 VAL E 431       4.859  -4.825  24.831  1.00  0.00      C    C  
ATOM   1560  H   VAL E 431       6.876  -2.454  23.391  1.00  0.00      C    H  
ATOM   1561  HA  VAL E 431       8.062  -4.968  23.591  1.00  0.00      C    H  
ATOM   1562  HB  VAL E 431       6.228  -6.427  24.402  1.00  0.00      C    H  
ATOM   1563 1HG1 VAL E 431       6.433  -5.897  26.788  1.00  0.00      C    H  
ATOM   1564 2HG1 VAL E 431       7.991  -5.720  25.947  1.00  0.00      C    H  
ATOM   1565 3HG1 VAL E 431       7.045  -4.276  26.379  1.00  0.00      C    H  
ATOM   1566 1HG2 VAL E 431       4.304  -5.401  25.570  1.00  0.00      C    H  
ATOM   1567 2HG2 VAL E 431       4.905  -3.781  25.142  1.00  0.00      C    H  
ATOM   1568 3HG2 VAL E 431       4.355  -4.894  23.866  1.00  0.00      C    H  
ATOM   1569  N   VAL E 432       6.110  -5.971  21.913  1.00  0.00      C    N  
ATOM   1570  CA  VAL E 432       5.476  -6.260  20.631  1.00  0.00      C    C  
ATOM   1571  C   VAL E 432       4.242  -7.138  20.804  1.00  0.00      C    C  
ATOM   1572  O   VAL E 432       4.253  -8.094  21.579  1.00  0.00      C    O  
ATOM   1573  CB  VAL E 432       6.469  -6.960  19.688  1.00  0.00      C    C  
ATOM   1574  CG1 VAL E 432       7.647  -6.043  19.390  1.00  0.00      C    C  
ATOM   1575  CG2 VAL E 432       6.954  -8.252  20.330  1.00  0.00      C    C  
ATOM   1576  H   VAL E 432       6.351  -6.736  22.526  1.00  0.00      C    H  
ATOM   1577  HA  VAL E 432       5.172  -5.315  20.178  1.00  0.00      C    H  
ATOM   1578  HB  VAL E 432       5.970  -7.181  18.744  1.00  0.00      C    H  
ATOM   1579 1HG1 VAL E 432       8.341  -6.541  18.711  1.00  0.00      C    H  
ATOM   1580 2HG1 VAL E 432       7.285  -5.125  18.926  1.00  0.00      C    H  
ATOM   1581 3HG1 VAL E 432       8.158  -5.801  20.320  1.00  0.00      C    H  
ATOM   1582 1HG2 VAL E 432       7.650  -8.757  19.660  1.00  0.00      C    H  
ATOM   1583 2HG2 VAL E 432       7.454  -8.020  21.269  1.00  0.00      C    H  
ATOM   1584 3HG2 VAL E 432       6.102  -8.905  20.526  1.00  0.00      C    H  
ATOM   1585  N   VAL E 433       3.185  -6.817  20.066  1.00  0.00      C    N  
ATOM   1586  CA  VAL E 433       1.957  -7.601  20.105  1.00  0.00      C    C  
ATOM   1587  C   VAL E 433       1.796  -8.436  18.840  1.00  0.00      C    C  
ATOM   1588  O   VAL E 433       1.742  -7.899  17.733  1.00  0.00      C    O  
ATOM   1589  CB  VAL E 433       0.732  -6.680  20.274  1.00  0.00      C    C  
ATOM   1590  CG1 VAL E 433      -0.544  -7.508  20.299  1.00  0.00      C    C  
ATOM   1591  CG2 VAL E 433       0.874  -5.882  21.563  1.00  0.00      C    C  
ATOM   1592  H   VAL E 433       3.238  -6.015  19.455  1.00  0.00      C    H  
ATOM   1593  HA  VAL E 433       2.004  -8.273  20.963  1.00  0.00      C    H  
ATOM   1594  HB  VAL E 433       0.674  -6.000  19.424  1.00  0.00      C    H  
ATOM   1595 1HG1 VAL E 433      -1.404  -6.848  20.408  1.00  0.00      C    H  
ATOM   1596 2HG1 VAL E 433      -0.632  -8.068  19.368  1.00  0.00      C    H  
ATOM   1597 3HG1 VAL E 433      -0.511  -8.202  21.138  1.00  0.00      C    H  
ATOM   1598 1HG2 VAL E 433       0.012  -5.224  21.679  1.00  0.00      C    H  
ATOM   1599 2HG2 VAL E 433       0.925  -6.565  22.411  1.00  0.00      C    H  
ATOM   1600 3HG2 VAL E 433       1.784  -5.283  21.523  1.00  0.00      C    H  
ATOM   1601  N   VAL E 434       1.737  -9.753  19.010  1.00  0.00      C    N  
ATOM   1602  CA  VAL E 434       1.626 -10.665  17.880  1.00  0.00      C    C  
ATOM   1603  C   VAL E 434       0.292 -11.401  17.885  1.00  0.00      C    C  
ATOM   1604  O   VAL E 434      -0.206 -11.793  18.940  1.00  0.00      C    O  
ATOM   1605  CB  VAL E 434       2.773 -11.690  17.904  1.00  0.00      C    C  
ATOM   1606  CG1 VAL E 434       2.615 -12.679  16.757  1.00  0.00      C    C  
ATOM   1607  CG2 VAL E 434       4.104 -10.959  17.792  1.00  0.00      C    C  
ATOM   1608  H   VAL E 434       1.779 -10.131  19.943  1.00  0.00      C    H  
ATOM   1609  HA  VAL E 434       1.699 -10.083  16.959  1.00  0.00      C    H  
ATOM   1610  HB  VAL E 434       2.733 -12.250  18.839  1.00  0.00      C    H  
ATOM   1611 1HG1 VAL E 434       3.426 -13.409  16.785  1.00  0.00      C    H  
ATOM   1612 2HG1 VAL E 434       1.660 -13.197  16.852  1.00  0.00      C    H  
ATOM   1613 3HG1 VAL E 434       2.642 -12.140  15.813  1.00  0.00      C    H  
ATOM   1614 1HG2 VAL E 434       4.923 -11.680  17.818  1.00  0.00      C    H  
ATOM   1615 2HG2 VAL E 434       4.133 -10.408  16.855  1.00  0.00      C    H  
ATOM   1616 3HG2 VAL E 434       4.211 -10.263  18.626  1.00  0.00      C    H  
ATOM   1617  N   VAL E 435      -0.277 -11.596  16.699  1.00  0.00      C    N  
ATOM   1618  CA  VAL E 435      -1.538 -12.315  16.561  1.00  0.00      C    C  
ATOM   1619  C   VAL E 435      -1.624 -13.027  15.218  1.00  0.00      C    C  
ATOM   1620  O   VAL E 435      -1.076 -12.560  14.220  1.00  0.00      C    O  
ATOM   1621  CB  VAL E 435      -2.730 -11.350  16.707  1.00  0.00      C    C  
ATOM   1622  CG1 VAL E 435      -2.771 -10.389  15.529  1.00  0.00      C    C  
ATOM   1623  CG2 VAL E 435      -4.022 -12.153  16.784  1.00  0.00      C    C  
ATOM   1624  H   VAL E 435       0.181 -11.243  15.871  1.00  0.00      C    H  
ATOM   1625  HA  VAL E 435      -1.598 -13.061  17.355  1.00  0.00      C    H  
ATOM   1626  HB  VAL E 435      -2.608 -10.761  17.616  1.00  0.00      C    H  
ATOM   1627 1HG1 VAL E 435      -3.612  -9.705  15.646  1.00  0.00      C    H  
ATOM   1628 2HG1 VAL E 435      -1.843  -9.819  15.492  1.00  0.00      C    H  
ATOM   1629 3HG1 VAL E 435      -2.888 -10.953  14.604  1.00  0.00      C    H  
ATOM   1630 1HG2 VAL E 435      -4.866 -11.474  16.895  1.00  0.00      C    H  
ATOM   1631 2HG2 VAL E 435      -4.142 -12.736  15.871  1.00  0.00      C    H  
ATOM   1632 3HG2 VAL E 435      -3.982 -12.825  17.641  1.00  0.00      C    H  
ATOM   1633  N   VAL E 436      -2.323 -14.157  15.198  1.00  0.00      C    N  
ATOM   1634  CA  VAL E 436      -2.506 -14.926  13.971  1.00  0.00      C    C  
ATOM   1635  C   VAL E 436      -3.918 -15.492  13.881  1.00  0.00      C    C  
ATOM   1636  O   VAL E 436      -4.541 -15.795  14.899  1.00  0.00      C    O  
ATOM   1637  CB  VAL E 436      -1.480 -16.074  13.898  1.00  0.00      C    C  
ATOM   1638  CG1 VAL E 436      -0.598 -16.063  15.136  1.00  0.00      C    C  
ATOM   1639  CG2 VAL E 436      -2.214 -17.400  13.776  1.00  0.00      C    C  
ATOM   1640  H   VAL E 436      -2.744 -14.490  16.053  1.00  0.00      C    H  
ATOM   1641  HA  VAL E 436      -2.343 -14.262  13.121  1.00  0.00      C    H  
ATOM   1642  HB  VAL E 436      -0.839 -15.927  13.029  1.00  0.00      C    H  
ATOM   1643 1HG1 VAL E 436       0.131 -16.871  15.070  1.00  0.00      C    H  
ATOM   1644 2HG1 VAL E 436      -0.076 -15.109  15.203  1.00  0.00      C    H  
ATOM   1645 3HG1 VAL E 436      -1.214 -16.203  16.024  1.00  0.00      C    H  
ATOM   1646 1HG2 VAL E 436      -1.490 -18.211  13.715  1.00  0.00      C    H  
ATOM   1647 2HG2 VAL E 436      -2.850 -17.546  14.649  1.00  0.00      C    H  
ATOM   1648 3HG2 VAL E 436      -2.829 -17.394  12.876  1.00  0.00      C    H  
ATOM   1649  N   VAL E 437      -4.424 -15.615  12.660  1.00  0.00      C    N  
ATOM   1650  CA  VAL E 437      -5.783 -16.097  12.438  1.00  0.00      C    C  
ATOM   1651  C   VAL E 437      -5.867 -17.613  12.575  1.00  0.00      C    C  
ATOM   1652  O   VAL E 437      -5.163 -18.349  11.884  1.00  0.00      C    O  
ATOM   1653  CB  VAL E 437      -6.278 -15.676  11.041  1.00  0.00      C    C  
ATOM   1654  CG1 VAL E 437      -7.689 -16.195  10.809  1.00  0.00      C    C  
ATOM   1655  CG2 VAL E 437      -6.243 -14.159  10.931  1.00  0.00      C    C  
ATOM   1656  H   VAL E 437      -3.857 -15.359  11.864  1.00  0.00      C    H  
ATOM   1657  HA  VAL E 437      -6.434 -15.645  13.187  1.00  0.00      C    H  
ATOM   1658  HB  VAL E 437      -5.631 -16.115  10.283  1.00  0.00      C    H  
ATOM   1659 1HG1 VAL E 437      -8.025 -15.900   9.815  1.00  0.00      C    H  
ATOM   1660 2HG1 VAL E 437      -7.694 -17.282  10.886  1.00  0.00      C    H  
ATOM   1661 3HG1 VAL E 437      -8.359 -15.774  11.558  1.00  0.00      C    H  
ATOM   1662 1HG2 VAL E 437      -6.584 -13.858   9.941  1.00  0.00      C    H  
ATOM   1663 2HG2 VAL E 437      -6.896 -13.723  11.688  1.00  0.00      C    H  
ATOM   1664 3HG2 VAL E 437      -5.223 -13.806  11.086  1.00  0.00      C    H  
ATOM   1665  N   VAL E 438      -6.733 -18.073  13.473  1.00  0.00      C    N  
ATOM   1666  CA  VAL E 438      -6.906 -19.501  13.712  1.00  0.00      C    C  
ATOM   1667  C   VAL E 438      -8.343 -19.937  13.455  1.00  0.00      C    C  
ATOM   1668  O   VAL E 438      -8.881 -20.785  14.168  1.00  0.00      C    O  
ATOM   1669  CB  VAL E 438      -6.514 -19.856  15.158  1.00  0.00      C    C  
ATOM   1670  CG1 VAL E 438      -6.745 -21.338  15.412  1.00  0.00      C    C  
ATOM   1671  CG2 VAL E 438      -5.054 -19.497  15.388  1.00  0.00      C    C  
ATOM   1672  H   VAL E 438      -7.283 -17.415  14.007  1.00  0.00      C    H  
ATOM   1673  HA  VAL E 438      -6.251 -20.046  13.030  1.00  0.00      C    H  
ATOM   1674  HB  VAL E 438      -7.144 -19.296  15.849  1.00  0.00      C    H  
ATOM   1675 1HG1 VAL E 438      -6.476 -21.578  16.440  1.00  0.00      C    H  
ATOM   1676 2HG1 VAL E 438      -7.797 -21.575  15.248  1.00  0.00      C    H  
ATOM   1677 3HG1 VAL E 438      -6.130 -21.924  14.729  1.00  0.00      C    H  
ATOM   1678 1HG2 VAL E 438      -4.777 -19.740  16.414  1.00  0.00      C    H  
ATOM   1679 2HG2 VAL E 438      -4.427 -20.064  14.699  1.00  0.00      C    H  
ATOM   1680 3HG2 VAL E 438      -4.909 -18.430  15.216  1.00  0.00      C    H  
ATOM   1681  N   VAL E 439      -8.962 -19.353  12.436  1.00  0.00      C    N  
ATOM   1682  CA  VAL E 439     -10.339 -19.677  12.083  1.00  0.00      C    C  
ATOM   1683  C   VAL E 439     -10.540 -21.181  11.942  1.00  0.00      C    C  
ATOM   1684  O   VAL E 439     -11.599 -21.710  12.278  1.00  0.00      C    O  
ATOM   1685  CB  VAL E 439     -10.732 -18.988  10.764  1.00  0.00      C    C  
ATOM   1686  CG1 VAL E 439      -9.554 -18.195  10.217  1.00  0.00      C    C  
ATOM   1687  CG2 VAL E 439     -11.178 -20.039   9.759  1.00  0.00      C    C  
ATOM   1688  H   VAL E 439      -8.464 -18.663  11.889  1.00  0.00      C    H  
ATOM   1689  HA  VAL E 439     -10.992 -19.312  12.875  1.00  0.00      C    H  
ATOM   1690  HB  VAL E 439     -11.547 -18.287  10.951  1.00  0.00      C    H  
ATOM   1691 1HG1 VAL E 439      -9.845 -17.704   9.289  1.00  0.00      C    H  
ATOM   1692 2HG1 VAL E 439      -9.252 -17.443  10.946  1.00  0.00      C    H  
ATOM   1693 3HG1 VAL E 439      -8.720 -18.870  10.024  1.00  0.00      C    H  
ATOM   1694 1HG2 VAL E 439     -11.464 -19.555   8.826  1.00  0.00      C    H  
ATOM   1695 2HG2 VAL E 439     -10.357 -20.733   9.570  1.00  0.00      C    H  
ATOM   1696 3HG2 VAL E 439     -12.031 -20.587  10.160  1.00  0.00      C    H  
ATOM   1697  N   VAL E 440      -9.530 -21.860  11.408  1.00  0.00      C    N  
ATOM   1698  CA  VAL E 440      -9.634 -23.282  11.106  1.00  0.00      C    C  
ATOM   1699  C   VAL E 440      -9.243 -24.148  12.298  1.00  0.00      C    C  
ATOM   1700  O   VAL E 440      -9.204 -25.376  12.195  1.00  0.00      C    O  
ATOM   1701  CB  VAL E 440      -8.738 -23.638   9.909  1.00  0.00      C    C  
ATOM   1702  CG1 VAL E 440      -7.276 -23.649  10.335  1.00  0.00      C    C  
ATOM   1703  CG2 VAL E 440      -9.140 -25.000   9.360  1.00  0.00      C    C  
ATOM   1704  H   VAL E 440      -8.678 -21.370  11.177  1.00  0.00      C    H  
ATOM   1705  HA  VAL E 440     -10.669 -23.501  10.843  1.00  0.00      C    H  
ATOM   1706  HB  VAL E 440      -8.854 -22.879   9.134  1.00  0.00      C    H  
ATOM   1707 1HG1 VAL E 440      -6.645 -23.889   9.480  1.00  0.00      C    H  
ATOM   1708 2HG1 VAL E 440      -7.003 -22.667  10.723  1.00  0.00      C    H  
ATOM   1709 3HG1 VAL E 440      -7.132 -24.399  11.114  1.00  0.00      C    H  
ATOM   1710 1HG2 VAL E 440      -8.513 -25.251   8.506  1.00  0.00      C    H  
ATOM   1711 2HG2 VAL E 440      -9.015 -25.755  10.137  1.00  0.00      C    H  
ATOM   1712 3HG2 VAL E 440     -10.184 -24.972   9.048  1.00  0.00      C    H  
ATOM   1713  N   VAL E 441      -8.930 -23.511  13.422  1.00  0.00      C    N  
ATOM   1714  CA  VAL E 441      -8.465 -24.239  14.597  1.00  0.00      C    C  
ATOM   1715  C   VAL E 441      -9.350 -23.990  15.813  1.00  0.00      C    C  
ATOM   1716  O   VAL E 441      -9.790 -24.932  16.474  1.00  0.00      C    O  
ATOM   1717  CB  VAL E 441      -7.018 -23.842  14.932  1.00  0.00      C    C  
ATOM   1718  CG1 VAL E 441      -6.563 -24.550  16.201  1.00  0.00      C    C  
ATOM   1719  CG2 VAL E 441      -6.109 -24.205  13.767  1.00  0.00      C    C  
ATOM   1720  H   VAL E 441      -8.997 -22.504  13.455  1.00  0.00      C    H  
ATOM   1721  HA  VAL E 441      -8.485 -25.304  14.368  1.00  0.00      C    H  
ATOM   1722  HB  VAL E 441      -6.970 -22.768  15.115  1.00  0.00      C    H  
ATOM   1723 1HG1 VAL E 441      -5.541 -24.255  16.437  1.00  0.00      C    H  
ATOM   1724 2HG1 VAL E 441      -7.220 -24.274  17.026  1.00  0.00      C    H  
ATOM   1725 3HG1 VAL E 441      -6.604 -25.629  16.050  1.00  0.00      C    H  
ATOM   1726 1HG2 VAL E 441      -5.085 -23.918  14.000  1.00  0.00      C    H  
ATOM   1727 2HG2 VAL E 441      -6.154 -25.281  13.592  1.00  0.00      C    H  
ATOM   1728 3HG2 VAL E 441      -6.440 -23.679  12.871  1.00  0.00      C    H  
ATOM   1729  N   VAL E 442      -9.570 -22.719  16.135  1.00  0.00      C    N  
ATOM   1730  CA  VAL E 442     -10.282 -22.352  17.354  1.00  0.00      C    C  
ATOM   1731  C   VAL E 442     -11.754 -22.061  17.092  1.00  0.00      C    C  
ATOM   1732  O   VAL E 442     -12.308 -21.098  17.624  1.00  0.00      C    O  
ATOM   1733  CB  VAL E 442      -9.630 -21.116  17.998  1.00  0.00      C    C  
ATOM   1734  CG1 VAL E 442      -8.185 -21.420  18.368  1.00  0.00      C    C  
ATOM   1735  CG2 VAL E 442      -9.695 -19.946  17.026  1.00  0.00      C    C  
ATOM   1736  H   VAL E 442      -9.209 -21.991  15.537  1.00  0.00      C    H  
ATOM   1737  HA  VAL E 442     -10.211 -23.184  18.054  1.00  0.00      C    H  
ATOM   1738  HB  VAL E 442     -10.164 -20.864  18.915  1.00  0.00      C    H  
ATOM   1739 1HG1 VAL E 442      -7.733 -20.544  18.833  1.00  0.00      C    H  
ATOM   1740 2HG1 VAL E 442      -8.156 -22.256  19.066  1.00  0.00      C    H  
ATOM   1741 3HG1 VAL E 442      -7.627 -21.679  17.468  1.00  0.00      C    H  
ATOM   1742 1HG2 VAL E 442      -9.244 -19.067  17.482  1.00  0.00      C    H  
ATOM   1743 2HG2 VAL E 442      -9.154 -20.202  16.115  1.00  0.00      C    H  
ATOM   1744 3HG2 VAL E 442     -10.736 -19.735  16.781  1.00  0.00      C    H  
ATOM   1745  N   VAL E 443     -12.392 -22.901  16.283  1.00  0.00      C    N  
ATOM   1746  CA  VAL E 443     -13.811 -22.734  15.989  1.00  0.00      C    C  
ATOM   1747  C   VAL E 443     -14.484 -24.062  15.671  1.00  0.00      C    C  
ATOM   1748  O   VAL E 443     -13.850 -24.990  15.168  1.00  0.00      C    O  
ATOM   1749  CB  VAL E 443     -14.004 -21.769  14.805  1.00  0.00      C    C  
ATOM   1750  CG1 VAL E 443     -13.465 -22.392  13.527  1.00  0.00      C    C  
ATOM   1751  CG2 VAL E 443     -15.484 -21.445  14.658  1.00  0.00      C    C  
ATOM   1752  H   VAL E 443     -11.886 -23.671  15.870  1.00  0.00      C    H  
ATOM   1753  HA  VAL E 443     -14.293 -22.303  16.865  1.00  0.00      C    H  
ATOM   1754  HB  VAL E 443     -13.444 -20.853  14.992  1.00  0.00      C    H  
ATOM   1755 1HG1 VAL E 443     -13.599 -21.697  12.699  1.00  0.00      C    H  
ATOM   1756 2HG1 VAL E 443     -12.405 -22.613  13.649  1.00  0.00      C    H  
ATOM   1757 3HG1 VAL E 443     -14.006 -23.315  13.318  1.00  0.00      C    H  
ATOM   1758 1HG2 VAL E 443     -15.626 -20.756  13.827  1.00  0.00      C    H  
ATOM   1759 2HG2 VAL E 443     -16.040 -22.364  14.466  1.00  0.00      C    H  
ATOM   1760 3HG2 VAL E 443     -15.850 -20.987  15.577  1.00  0.00      C    H  
ATOM   1761  N   VAL E 444     -15.781 -24.140  15.954  1.00  0.00      C    N  
ATOM   1762  CA  VAL E 444     -16.571 -25.329  15.653  1.00  0.00      C    C  
ATOM   1763  C   VAL E 444     -17.865 -24.956  14.942  1.00  0.00      C    C  
ATOM   1764  O   VAL E 444     -18.257 -23.789  14.916  1.00  0.00      C    O  
ATOM   1765  CB  VAL E 444     -16.894 -26.102  16.943  1.00  0.00      C    C  
ATOM   1766  CG1 VAL E 444     -15.607 -26.526  17.638  1.00  0.00      C    C  
ATOM   1767  CG2 VAL E 444     -17.731 -25.226  17.864  1.00  0.00      C    C  
ATOM   1768  H   VAL E 444     -16.236 -23.344  16.378  1.00  0.00      C    H  
ATOM   1769  HA  VAL E 444     -15.985 -25.976  14.998  1.00  0.00      C    H  
ATOM   1770  HB  VAL E 444     -17.452 -27.005  16.690  1.00  0.00      C    H  
ATOM   1771 1HG1 VAL E 444     -15.844 -27.084  18.544  1.00  0.00      C    H  
ATOM   1772 2HG1 VAL E 444     -15.023 -27.156  16.967  1.00  0.00      C    H  
ATOM   1773 3HG1 VAL E 444     -15.028 -25.640  17.899  1.00  0.00      C    H  
ATOM   1774 1HG2 VAL E 444     -17.970 -25.775  18.773  1.00  0.00      C    H  
ATOM   1775 2HG2 VAL E 444     -17.168 -24.328  18.120  1.00  0.00      C    H  
ATOM   1776 3HG2 VAL E 444     -18.653 -24.943  17.357  1.00  0.00      C    H  
ATOM   1777  N   VAL E 445     -18.524 -25.952  14.362  1.00  0.00      C    N  
ATOM   1778  CA  VAL E 445     -19.769 -25.725  13.637  1.00  0.00      C    C  
ATOM   1779  C   VAL E 445     -20.824 -25.084  14.530  1.00  0.00      C    C  
ATOM   1780  O   VAL E 445     -21.578 -24.216  14.089  1.00  0.00      C    O  
ATOM   1781  CB  VAL E 445     -20.313 -27.050  13.072  1.00  0.00      C    C  
ATOM   1782  CG1 VAL E 445     -19.390 -28.198  13.454  1.00  0.00      C    C  
ATOM   1783  CG2 VAL E 445     -21.714 -27.290  13.612  1.00  0.00      C    C  
ATOM   1784  H   VAL E 445     -18.153 -26.890  14.421  1.00  0.00      C    H  
ATOM   1785  HA  VAL E 445     -19.562 -25.051  12.805  1.00  0.00      C    H  
ATOM   1786  HB  VAL E 445     -20.342 -26.991  11.984  1.00  0.00      C    H  
ATOM   1787 1HG1 VAL E 445     -19.778 -29.129  13.041  1.00  0.00      C    H  
ATOM   1788 2HG1 VAL E 445     -18.394 -28.011  13.054  1.00  0.00      C    H  
ATOM   1789 3HG1 VAL E 445     -19.338 -28.277  14.539  1.00  0.00      C    H  
ATOM   1790 1HG2 VAL E 445     -22.105 -28.222  13.206  1.00  0.00      C    H  
ATOM   1791 2HG2 VAL E 445     -21.679 -27.353  14.700  1.00  0.00      C    H  
ATOM   1792 3HG2 VAL E 445     -22.365 -26.466  13.318  1.00  0.00      C    H  
ATOM   1793  N   VAL E 446     -20.884 -25.527  15.781  1.00  0.00      C    N  
ATOM   1794  CA  VAL E 446     -21.882 -25.030  16.720  1.00  0.00      C    C  
ATOM   1795  C   VAL E 446     -21.370 -23.821  17.495  1.00  0.00      C    C  
ATOM   1796  O   VAL E 446     -22.156 -23.027  18.011  1.00  0.00      C    O  
ATOM   1797  CB  VAL E 446     -22.291 -26.140  17.706  1.00  0.00      C    C  
ATOM   1798  CG1 VAL E 446     -22.877 -27.320  16.945  1.00  0.00      C    C  
ATOM   1799  CG2 VAL E 446     -21.077 -26.574  18.512  1.00  0.00      C    C  
ATOM   1800  H   VAL E 446     -20.230 -26.234  16.085  1.00  0.00      C    H  
ATOM   1801  HA  VAL E 446     -22.765 -24.729  16.155  1.00  0.00      C    H  
ATOM   1802  HB  VAL E 446     -23.061 -25.759  18.377  1.00  0.00      C    H  
ATOM   1803 1HG1 VAL E 446     -23.174 -28.097  17.651  1.00  0.00      C    H  
ATOM   1804 2HG1 VAL E 446     -23.748 -26.992  16.379  1.00  0.00      C    H  
ATOM   1805 3HG1 VAL E 446     -22.128 -27.720  16.261  1.00  0.00      C    H  
ATOM   1806 1HG2 VAL E 446     -21.368 -27.353  19.216  1.00  0.00      C    H  
ATOM   1807 2HG2 VAL E 446     -20.312 -26.959  17.838  1.00  0.00      C    H  
ATOM   1808 3HG2 VAL E 446     -20.681 -25.719  19.061  1.00  0.00      C    H  
ATOM   1809  N   VAL E 447     -20.051 -23.680  17.565  1.00  0.00      C    N  
ATOM   1810  CA  VAL E 447     -19.444 -22.546  18.252  1.00  0.00      C    C  
ATOM   1811  C   VAL E 447     -18.520 -22.996  19.375  1.00  0.00      C    C  
ATOM   1812  O   VAL E 447     -18.923 -23.754  20.257  1.00  0.00      C    O  
ATOM   1813  CB  VAL E 447     -20.535 -21.623  18.828  1.00  0.00      C    C  
ATOM   1814  CG1 VAL E 447     -19.900 -20.500  19.632  1.00  0.00      C    C  
ATOM   1815  CG2 VAL E 447     -21.373 -21.059  17.692  1.00  0.00      C    C  
ATOM   1816  H   VAL E 447     -19.456 -24.369  17.126  1.00  0.00      C    H  
ATOM   1817  HA  VAL E 447     -18.856 -21.980  17.527  1.00  0.00      C    H  
ATOM   1818  HB  VAL E 447     -21.171 -22.194  19.503  1.00  0.00      C    H  
ATOM   1819 1HG1 VAL E 447     -20.681 -19.860  20.043  1.00  0.00      C    H  
ATOM   1820 2HG1 VAL E 447     -19.312 -20.924  20.447  1.00  0.00      C    H  
ATOM   1821 3HG1 VAL E 447     -19.252 -19.911  18.985  1.00  0.00      C    H  
ATOM   1822 1HG2 VAL E 447     -22.151 -20.413  18.100  1.00  0.00      C    H  
ATOM   1823 2HG2 VAL E 447     -20.737 -20.482  17.022  1.00  0.00      C    H  
ATOM   1824 3HG2 VAL E 447     -21.836 -21.877  17.138  1.00  0.00      C    H  
ATOM   1825  N   VAL E 448     -17.286 -22.500  19.354  1.00  0.00      C    N  
ATOM   1826  CA  VAL E 448     -16.329 -22.778  20.419  1.00  0.00      C    C  
ATOM   1827  C   VAL E 448     -16.422 -21.726  21.518  1.00  0.00      C    C  
ATOM   1828  O   VAL E 448     -16.005 -20.583  21.333  1.00  0.00      C    O  
ATOM   1829  CB  VAL E 448     -14.895 -22.819  19.858  1.00  0.00      C    C  
ATOM   1830  CG1 VAL E 448     -14.912 -22.549  18.360  1.00  0.00      C    C  
ATOM   1831  CG2 VAL E 448     -14.041 -21.784  20.575  1.00  0.00      C    C  
ATOM   1832  H   VAL E 448     -17.011 -21.899  18.591  1.00  0.00      C    H  
ATOM   1833  HA  VAL E 448     -16.562 -23.753  20.847  1.00  0.00      C    H  
ATOM   1834  HB  VAL E 448     -14.476 -23.813  20.013  1.00  0.00      C    H  
ATOM   1835 1HG1 VAL E 448     -13.895 -22.592  17.970  1.00  0.00      C    H  
ATOM   1836 2HG1 VAL E 448     -15.523 -23.303  17.862  1.00  0.00      C    H  
ATOM   1837 3HG1 VAL E 448     -15.331 -21.561  18.173  1.00  0.00      C    H  
ATOM   1838 1HG2 VAL E 448     -13.024 -21.819  20.186  1.00  0.00      C    H  
ATOM   1839 2HG2 VAL E 448     -14.459 -20.791  20.412  1.00  0.00      C    H  
ATOM   1840 3HG2 VAL E 448     -14.028 -22.002  21.644  1.00  0.00      C    H  
ATOM   1841  N   VAL E 449     -17.008 -22.109  22.648  1.00  0.00      C    N  
ATOM   1842  CA  VAL E 449     -17.270 -21.168  23.731  1.00  0.00      C    C  
ATOM   1843  C   VAL E 449     -16.322 -21.372  24.906  1.00  0.00      C    C  
ATOM   1844  O   VAL E 449     -16.591 -20.914  26.016  1.00  0.00      C    O  
ATOM   1845  CB  VAL E 449     -18.723 -21.312  24.220  1.00  0.00      C    C  
ATOM   1846  CG1 VAL E 449     -19.426 -22.419  23.447  1.00  0.00      C    C  
ATOM   1847  CG2 VAL E 449     -18.725 -21.621  25.710  1.00  0.00      C    C  
ATOM   1848  H   VAL E 449     -17.305 -23.069  22.747  1.00  0.00      C    H  
ATOM   1849  HA  VAL E 449     -17.133 -20.157  23.346  1.00  0.00      C    H  
ATOM   1850  HB  VAL E 449     -19.260 -20.382  24.035  1.00  0.00      C    H  
ATOM   1851 1HG1 VAL E 449     -20.456 -22.508  23.792  1.00  0.00      C    H  
ATOM   1852 2HG1 VAL E 449     -19.419 -22.180  22.383  1.00  0.00      C    H  
ATOM   1853 3HG1 VAL E 449     -18.906 -23.363  23.610  1.00  0.00      C    H  
ATOM   1854 1HG2 VAL E 449     -19.752 -21.715  26.060  1.00  0.00      C    H  
ATOM   1855 2HG2 VAL E 449     -18.193 -22.555  25.889  1.00  0.00      C    H  
ATOM   1856 3HG2 VAL E 449     -18.231 -20.812  26.249  1.00  0.00      C    H  
ATOM   1857  N   VAL E 450     -15.215 -22.064  24.660  1.00  0.00      C    N  
ATOM   1858  CA  VAL E 450     -14.243 -22.342  25.713  1.00  0.00      C    C  
ATOM   1859  C   VAL E 450     -13.410 -21.108  26.045  1.00  0.00      C    C  
ATOM   1860  O   VAL E 450     -12.854 -21.000  27.138  1.00  0.00      C    O  
ATOM   1861  CB  VAL E 450     -13.312 -23.494  25.295  1.00  0.00      C    C  
ATOM   1862  CG1 VAL E 450     -13.662 -23.967  23.892  1.00  0.00      C    C  
ATOM   1863  CG2 VAL E 450     -11.869 -23.023  25.356  1.00  0.00      C    C  
ATOM   1864  H   VAL E 450     -15.046 -22.412  23.727  1.00  0.00      C    H  
ATOM   1865  HA  VAL E 450     -14.785 -22.643  26.609  1.00  0.00      C    H  
ATOM   1866  HB  VAL E 450     -13.453 -24.335  25.975  1.00  0.00      C    H  
ATOM   1867 1HG1 VAL E 450     -13.004 -24.789  23.611  1.00  0.00      C    H  
ATOM   1868 2HG1 VAL E 450     -14.697 -24.307  23.871  1.00  0.00      C    H  
ATOM   1869 3HG1 VAL E 450     -13.534 -23.144  23.189  1.00  0.00      C    H  
ATOM   1870 1HG2 VAL E 450     -11.207 -23.840  25.071  1.00  0.00      C    H  
ATOM   1871 2HG2 VAL E 450     -11.730 -22.186  24.671  1.00  0.00      C    H  
ATOM   1872 3HG2 VAL E 450     -11.634 -22.704  26.372  1.00  0.00      C    H  
ATOM   1873  N   VAL E 451     -13.328 -20.180  25.096  1.00  0.00      C    N  
ATOM   1874  CA  VAL E 451     -12.563 -18.955  25.290  1.00  0.00      C    C  
ATOM   1875  C   VAL E 451     -13.424 -17.857  25.900  1.00  0.00      C    C  
ATOM   1876  O   VAL E 451     -14.284 -17.286  25.230  1.00  0.00      C    O  
ATOM   1877  CB  VAL E 451     -11.980 -18.473  23.951  1.00  0.00      C    C  
ATOM   1878  CG1 VAL E 451     -11.176 -17.197  24.159  1.00  0.00      C    C  
ATOM   1879  CG2 VAL E 451     -11.094 -19.565  23.363  1.00  0.00      C    C  
ATOM   1880  H   VAL E 451     -13.806 -20.327  24.222  1.00  0.00      C    H  
ATOM   1881  HA  VAL E 451     -11.738 -19.169  25.971  1.00  0.00      C    H  
ATOM   1882  HB  VAL E 451     -12.797 -18.247  23.265  1.00  0.00      C    H  
ATOM   1883 1HG1 VAL E 451     -10.773 -16.855  23.204  1.00  0.00      C    H  
ATOM   1884 2HG1 VAL E 451     -11.822 -16.424  24.575  1.00  0.00      C    H  
ATOM   1885 3HG1 VAL E 451     -10.359 -17.397  24.849  1.00  0.00      C    H  
ATOM   1886 1HG2 VAL E 451     -10.684 -19.234  22.408  1.00  0.00      C    H  
ATOM   1887 2HG2 VAL E 451     -10.281 -19.777  24.055  1.00  0.00      C    H  
ATOM   1888 3HG2 VAL E 451     -11.684 -20.470  23.208  1.00  0.00      C    H  
ATOM   1889  N   VAL E 452     -13.205 -17.580  27.183  1.00  0.00      C    N  
ATOM   1890  CA  VAL E 452     -14.020 -16.612  27.909  1.00  0.00      C    C  
ATOM   1891  C   VAL E 452     -13.331 -15.257  28.024  1.00  0.00      C    C  
ATOM   1892  O   VAL E 452     -12.105 -15.160  27.949  1.00  0.00      C    O  
ATOM   1893  CB  VAL E 452     -14.338 -17.139  29.318  1.00  0.00      C    C  
ATOM   1894  CG1 VAL E 452     -13.055 -17.287  30.124  1.00  0.00      C    C  
ATOM   1895  CG2 VAL E 452     -15.291 -16.177  30.016  1.00  0.00      C    C  
ATOM   1896  H   VAL E 452     -12.470 -18.071  27.672  1.00  0.00      C    H  
ATOM   1897  HA  VAL E 452     -14.956 -16.479  27.367  1.00  0.00      C    H  
ATOM   1898  HB  VAL E 452     -14.798 -18.123  29.237  1.00  0.00      C    H  
ATOM   1899 1HG1 VAL E 452     -13.285 -17.672  31.119  1.00  0.00      C    H  
ATOM   1900 2HG1 VAL E 452     -12.385 -17.981  29.616  1.00  0.00      C    H  
ATOM   1901 3HG1 VAL E 452     -12.571 -16.316  30.212  1.00  0.00      C    H  
ATOM   1902 1HG2 VAL E 452     -15.527 -16.552  31.013  1.00  0.00      C    H  
ATOM   1903 2HG2 VAL E 452     -14.819 -15.199  30.097  1.00  0.00      C    H  
ATOM   1904 3HG2 VAL E 452     -16.210 -16.089  29.436  1.00  0.00      C    H  
ATOM   1905  N   VAL E 453     -14.129 -14.217  28.247  1.00  0.00      C    N  
ATOM   1906  CA  VAL E 453     -13.612 -12.874  28.488  1.00  0.00      C    C  
ATOM   1907  C   VAL E 453     -14.537 -12.104  29.421  1.00  0.00      C    C  
ATOM   1908  O   VAL E 453     -15.729 -12.401  29.511  1.00  0.00      C    O  
ATOM   1909  CB  VAL E 453     -13.460 -12.099  27.164  1.00  0.00      C    C  
ATOM   1910  CG1 VAL E 453     -12.473 -12.807  26.250  1.00  0.00      C    C  
ATOM   1911  CG2 VAL E 453     -14.818 -11.973  26.491  1.00  0.00      C    C  
ATOM   1912  H   VAL E 453     -15.128 -14.367  28.274  1.00  0.00      C    H  
ATOM   1913  HA  VAL E 453     -12.632 -12.959  28.957  1.00  0.00      C    H  
ATOM   1914  HB  VAL E 453     -13.063 -11.105  27.376  1.00  0.00      C    H  
ATOM   1915 1HG1 VAL E 453     -12.365 -12.242  25.324  1.00  0.00      C    H  
ATOM   1916 2HG1 VAL E 453     -11.505 -12.880  26.746  1.00  0.00      C    H  
ATOM   1917 3HG1 VAL E 453     -12.840 -13.808  26.023  1.00  0.00      C    H  
ATOM   1918 1HG2 VAL E 453     -14.712 -11.414  25.562  1.00  0.00      C    H  
ATOM   1919 2HG2 VAL E 453     -15.210 -12.967  26.274  1.00  0.00      C    H  
ATOM   1920 3HG2 VAL E 453     -15.506 -11.449  27.155  1.00  0.00      C    H  
ATOM   1921  N   VAL E 454     -13.987 -11.114  30.116  1.00  0.00      C    N  
ATOM   1922  CA  VAL E 454     -14.778 -10.305  31.036  1.00  0.00      C    C  
ATOM   1923  C   VAL E 454     -15.498  -9.180  30.305  1.00  0.00      C    C  
ATOM   1924  O   VAL E 454     -14.882  -8.415  29.561  1.00  0.00      C    O  
ATOM   1925  CB  VAL E 454     -13.884  -9.710  32.140  1.00  0.00      C    C  
ATOM   1926  CG1 VAL E 454     -14.711  -8.812  33.050  1.00  0.00      C    C  
ATOM   1927  CG2 VAL E 454     -13.250 -10.837  32.940  1.00  0.00      C    C  
ATOM   1928  H   VAL E 454     -13.003 -10.917  30.003  1.00  0.00      C    H  
ATOM   1929  HA  VAL E 454     -15.524 -10.947  31.504  1.00  0.00      C    H  
ATOM   1930  HB  VAL E 454     -13.107  -9.098  31.684  1.00  0.00      C    H  
ATOM   1931 1HG1 VAL E 454     -14.071  -8.386  33.822  1.00  0.00      C    H  
ATOM   1932 2HG1 VAL E 454     -15.154  -8.008  32.463  1.00  0.00      C    H  
ATOM   1933 3HG1 VAL E 454     -15.503  -9.398  33.518  1.00  0.00      C    H  
ATOM   1934 1HG2 VAL E 454     -12.612 -10.417  33.718  1.00  0.00      C    H  
ATOM   1935 2HG2 VAL E 454     -14.032 -11.442  33.400  1.00  0.00      C    H  
ATOM   1936 3HG2 VAL E 454     -12.651 -11.462  32.278  1.00  0.00      C    H  
ATOM   1937  N   VAL E 455     -16.804  -9.080  30.523  1.00  0.00      C    N  
ATOM   1938  CA  VAL E 455     -17.611  -8.041  29.894  1.00  0.00      C    C  
ATOM   1939  C   VAL E 455     -18.038  -6.986  30.906  1.00  0.00      C    C  
ATOM   1940  O   VAL E 455     -18.100  -5.796  30.590  1.00  0.00      C    O  
ATOM   1941  CB  VAL E 455     -18.857  -8.657  29.232  1.00  0.00      C    C  
ATOM   1942  CG1 VAL E 455     -19.765  -7.558  28.704  1.00  0.00      C    C  
ATOM   1943  CG2 VAL E 455     -18.426  -9.581  28.101  1.00  0.00      C    C  
ATOM   1944  H   VAL E 455     -17.251  -9.742  31.143  1.00  0.00      C    H  
ATOM   1945  HA  VAL E 455     -17.010  -7.560  29.122  1.00  0.00      C    H  
ATOM   1946  HB  VAL E 455     -19.417  -9.224  29.977  1.00  0.00      C    H  
ATOM   1947 1HG1 VAL E 455     -20.650  -8.004  28.248  1.00  0.00      C    H  
ATOM   1948 2HG1 VAL E 455     -20.069  -6.911  29.526  1.00  0.00      C    H  
ATOM   1949 3HG1 VAL E 455     -19.230  -6.971  27.958  1.00  0.00      C    H  
ATOM   1950 1HG2 VAL E 455     -19.307 -10.025  27.638  1.00  0.00      C    H  
ATOM   1951 2HG2 VAL E 455     -17.873  -9.010  27.356  1.00  0.00      C    H  
ATOM   1952 3HG2 VAL E 455     -17.789 -10.371  28.500  1.00  0.00      C    H  
ATOM   1953  N   VAL E 456     -18.337  -7.427  32.124  1.00  0.00      C    N  
ATOM   1954  CA  VAL E 456     -18.774  -6.524  33.181  1.00  0.00      C    C  
ATOM   1955  C   VAL E 456     -17.736  -6.426  34.291  1.00  0.00      C    C  
ATOM   1956  O   VAL E 456     -17.112  -7.422  34.659  1.00  0.00      C    O  
ATOM   1957  CB  VAL E 456     -20.111  -7.003  33.776  1.00  0.00      C    C  
ATOM   1958  CG1 VAL E 456     -20.523  -6.094  34.927  1.00  0.00      C    C  
ATOM   1959  CG2 VAL E 456     -21.176  -6.998  32.690  1.00  0.00      C    C  
ATOM   1960  H   VAL E 456     -18.265  -8.412  32.320  1.00  0.00      C    H  
ATOM   1961  HA  VAL E 456     -18.918  -5.533  32.749  1.00  0.00      C    H  
ATOM   1962  HB  VAL E 456     -19.987  -8.012  34.171  1.00  0.00      C    H  
ATOM   1963 1HG1 VAL E 456     -21.466  -6.441  35.352  1.00  0.00      C    H  
ATOM   1964 2HG1 VAL E 456     -19.752  -6.111  35.698  1.00  0.00      C    H  
ATOM   1965 3HG1 VAL E 456     -20.642  -5.079  34.556  1.00  0.00      C    H  
ATOM   1966 1HG2 VAL E 456     -22.125  -7.343  33.104  1.00  0.00      C    H  
ATOM   1967 2HG2 VAL E 456     -21.292  -5.986  32.307  1.00  0.00      C    H  
ATOM   1968 3HG2 VAL E 456     -20.875  -7.661  31.878  1.00  0.00      C    H  
ATOM   1969  N   VAL E 457     -17.565  -5.224  34.833  1.00  0.00      C    N  
ATOM   1970  CA  VAL E 457     -16.633  -5.003  35.934  1.00  0.00      C    C  
ATOM   1971  C   VAL E 457     -16.800  -3.615  36.535  1.00  0.00      C    C  
ATOM   1972  O   VAL E 457     -17.109  -2.655  35.829  1.00  0.00      C    O  
ATOM   1973  CB  VAL E 457     -15.178  -5.174  35.457  1.00  0.00      C    C  
ATOM   1974  CG1 VAL E 457     -14.804  -4.047  34.506  1.00  0.00      C    C  
ATOM   1975  CG2 VAL E 457     -14.250  -5.179  36.665  1.00  0.00      C    C  
ATOM   1976  H   VAL E 457     -18.102  -4.445  34.479  1.00  0.00      C    H  
ATOM   1977  HA  VAL E 457     -16.833  -5.745  36.708  1.00  0.00      C    H  
ATOM   1978  HB  VAL E 457     -15.081  -6.115  34.915  1.00  0.00      C    H  
ATOM   1979 1HG1 VAL E 457     -13.775  -4.180  34.170  1.00  0.00      C    H  
ATOM   1980 2HG1 VAL E 457     -15.471  -4.061  33.645  1.00  0.00      C    H  
ATOM   1981 3HG1 VAL E 457     -14.895  -3.091  35.022  1.00  0.00      C    H  
ATOM   1982 1HG2 VAL E 457     -13.220  -5.305  36.334  1.00  0.00      C    H  
ATOM   1983 2HG2 VAL E 457     -14.346  -4.233  37.201  1.00  0.00      C    H  
ATOM   1984 3HG2 VAL E 457     -14.521  -6.000  37.329  1.00  0.00      C    H  
ATOM   1985  N   VAL E 458     -16.558  -3.508  37.837  1.00  0.00      C    N  
ATOM   1986  CA  VAL E 458     -16.573  -2.215  38.512  1.00  0.00      C    C  
ATOM   1987  C   VAL E 458     -15.224  -1.523  38.376  1.00  0.00      C    C  
ATOM   1988  O   VAL E 458     -14.211  -2.015  38.871  1.00  0.00      C    O  
ATOM   1989  CB  VAL E 458     -16.919  -2.385  40.004  1.00  0.00      C    C  
ATOM   1990  CG1 VAL E 458     -17.166  -3.853  40.319  1.00  0.00      C    C  
ATOM   1991  CG2 VAL E 458     -15.778  -1.842  40.851  1.00  0.00      C    C  
ATOM   1992  H   VAL E 458     -16.334  -4.337  38.367  1.00  0.00      C    H  
ATOM   1993  HA  VAL E 458     -17.336  -1.589  38.048  1.00  0.00      C    H  
ATOM   1994  HB  VAL E 458     -17.835  -1.837  40.226  1.00  0.00      C    H  
ATOM   1995 1HG1 VAL E 458     -17.419  -3.961  41.374  1.00  0.00      C    H  
ATOM   1996 2HG1 VAL E 458     -17.989  -4.222  39.709  1.00  0.00      C    H  
ATOM   1997 3HG1 VAL E 458     -16.266  -4.427  40.102  1.00  0.00      C    H  
ATOM   1998 1HG2 VAL E 458     -16.024  -1.952  41.906  1.00  0.00      C    H  
ATOM   1999 2HG2 VAL E 458     -14.865  -2.396  40.630  1.00  0.00      C    H  
ATOM   2000 3HG2 VAL E 458     -15.626  -0.787  40.622  1.00  0.00      C    H  
ATOM   2001  N   VAL E 459     -15.210  -0.395  37.675  1.00  0.00      C    N  
ATOM   2002  CA  VAL E 459     -13.967   0.314  37.398  1.00  0.00      C    C  
ATOM   2003  C   VAL E 459     -13.102  -0.470  36.419  1.00  0.00      C    C  
ATOM   2004  O   VAL E 459     -13.523  -1.499  35.893  1.00  0.00      C    O  
ATOM   2005  CB  VAL E 459     -13.185   0.563  38.702  1.00  0.00      C    C  
ATOM   2006  CG1 VAL E 459     -11.838   1.197  38.388  1.00  0.00      C    C  
ATOM   2007  CG2 VAL E 459     -14.000   1.469  39.614  1.00  0.00      C    C  
ATOM   2008  H   VAL E 459     -16.078  -0.030  37.308  1.00  0.00      C    H  
ATOM   2009  HA  VAL E 459     -14.211   1.279  36.951  1.00  0.00      C    H  
ATOM   2010  HB  VAL E 459     -12.999  -0.389  39.198  1.00  0.00      C    H  
ATOM   2011 1HG1 VAL E 459     -11.288   1.361  39.316  1.00  0.00      C    H  
ATOM   2012 2HG1 VAL E 459     -11.266   0.534  37.740  1.00  0.00      C    H  
ATOM   2013 3HG1 VAL E 459     -11.993   2.152  37.886  1.00  0.00      C    H  
ATOM   2014 1HG2 VAL E 459     -13.453   1.641  40.540  1.00  0.00      C    H  
ATOM   2015 2HG2 VAL E 459     -14.179   2.422  39.115  1.00  0.00      C    H  
ATOM   2016 3HG2 VAL E 459     -14.955   0.993  39.839  1.00  0.00      C    H  
ATOM   2017  N   VAL E 460     -11.899   0.032  36.161  1.00  0.00      C    N  
ATOM   2018  CA  VAL E 460     -11.008  -0.590  35.189  1.00  0.00      C    C  
ATOM   2019  C   VAL E 460      -9.836  -1.292  35.862  1.00  0.00      C    C  
ATOM   2020  O   VAL E 460      -9.554  -1.065  37.038  1.00  0.00      C    O  
ATOM   2021  CB  VAL E 460     -10.470   0.464  34.205  1.00  0.00      C    C  
ATOM   2022  CG1 VAL E 460     -10.993   1.842  34.581  1.00  0.00      C    C  
ATOM   2023  CG2 VAL E 460      -8.949   0.446  34.229  1.00  0.00      C    C  
ATOM   2024  H   VAL E 460     -11.602   0.872  36.637  1.00  0.00      C    H  
ATOM   2025  HA  VAL E 460     -11.578  -1.331  34.626  1.00  0.00      C    H  
ATOM   2026  HB  VAL E 460     -10.825   0.234  33.201  1.00  0.00      C    H  
ATOM   2027 1HG1 VAL E 460     -10.616   2.580  33.873  1.00  0.00      C    H  
ATOM   2028 2HG1 VAL E 460     -12.082   1.836  34.553  1.00  0.00      C    H  
ATOM   2029 3HG1 VAL E 460     -10.656   2.097  35.585  1.00  0.00      C    H  
ATOM   2030 1HG2 VAL E 460      -8.565   1.185  33.527  1.00  0.00      C    H  
ATOM   2031 2HG2 VAL E 460      -8.598   0.683  35.234  1.00  0.00      C    H  
ATOM   2032 3HG2 VAL E 460      -8.593  -0.544  33.944  1.00  0.00      C    H  
ATOM   2033  N   VAL E 461      -9.141  -2.129  35.097  1.00  0.00      C    N  
ATOM   2034  CA  VAL E 461      -7.955  -2.820  35.589  1.00  0.00      C    C  
ATOM   2035  C   VAL E 461      -6.728  -1.922  35.524  1.00  0.00      C    C  
ATOM   2036  O   VAL E 461      -6.657  -1.012  34.698  1.00  0.00      C    O  
ATOM   2037  CB  VAL E 461      -7.684  -4.090  34.758  1.00  0.00      C    C  
ATOM   2038  CG1 VAL E 461      -6.351  -4.702  35.167  1.00  0.00      C    C  
ATOM   2039  CG2 VAL E 461      -8.813  -5.086  34.960  1.00  0.00      C    C  
ATOM   2040  H   VAL E 461      -9.436  -2.281  34.143  1.00  0.00      C    H  
ATOM   2041  HA  VAL E 461      -8.127  -3.108  36.627  1.00  0.00      C    H  
ATOM   2042  HB  VAL E 461      -7.616  -3.820  33.703  1.00  0.00      C    H  
ATOM   2043 1HG1 VAL E 461      -6.157  -5.590  34.566  1.00  0.00      C    H  
ATOM   2044 2HG1 VAL E 461      -5.553  -3.976  35.007  1.00  0.00      C    H  
ATOM   2045 3HG1 VAL E 461      -6.385  -4.977  36.220  1.00  0.00      C    H  
ATOM   2046 1HG2 VAL E 461      -8.620  -5.978  34.364  1.00  0.00      C    H  
ATOM   2047 2HG2 VAL E 461      -8.873  -5.359  36.013  1.00  0.00      C    H  
ATOM   2048 3HG2 VAL E 461      -9.756  -4.637  34.647  1.00  0.00      C    H  
ATOM   2049  N   VAL E 462      -5.733  -2.229  36.348  1.00  0.00      C    N  
ATOM   2050  CA  VAL E 462      -4.426  -1.596  36.227  1.00  0.00      C    C  
ATOM   2051  C   VAL E 462      -3.580  -2.339  35.202  1.00  0.00      C    C  
ATOM   2052  O   VAL E 462      -3.828  -3.510  34.916  1.00  0.00      C    O  
ATOM   2053  CB  VAL E 462      -3.697  -1.576  37.583  1.00  0.00      C    C  
ATOM   2054  CG1 VAL E 462      -4.529  -0.827  38.613  1.00  0.00      C    C  
ATOM   2055  CG2 VAL E 462      -3.440  -3.003  38.038  1.00  0.00      C    C  
ATOM   2056  H   VAL E 462      -5.868  -2.953  37.040  1.00  0.00      C    H  
ATOM   2057  HA  VAL E 462      -4.566  -0.568  35.889  1.00  0.00      C    H  
ATOM   2058  HB  VAL E 462      -2.749  -1.048  37.474  1.00  0.00      C    H  
ATOM   2059 1HG1 VAL E 462      -3.998  -0.810  39.566  1.00  0.00      C    H  
ATOM   2060 2HG1 VAL E 462      -4.697   0.195  38.273  1.00  0.00      C    H  
ATOM   2061 3HG1 VAL E 462      -5.487  -1.330  38.742  1.00  0.00      C    H  
ATOM   2062 1HG2 VAL E 462      -2.915  -2.992  38.993  1.00  0.00      C    H  
ATOM   2063 2HG2 VAL E 462      -4.390  -3.525  38.152  1.00  0.00      C    H  
ATOM   2064 3HG2 VAL E 462      -2.830  -3.517  37.295  1.00  0.00      C    H  
ATOM   2065  N   VAL E 463      -2.592  -1.655  34.640  1.00  0.00      C    N  
ATOM   2066  CA  VAL E 463      -1.744  -2.258  33.619  1.00  0.00      C    C  
ATOM   2067  C   VAL E 463      -1.226  -3.621  34.059  1.00  0.00      C    C  
ATOM   2068  O   VAL E 463      -0.578  -3.745  35.098  1.00  0.00      C    O  
ATOM   2069  CB  VAL E 463      -0.553  -1.340  33.293  1.00  0.00      C    C  
ATOM   2070  CG1 VAL E 463       0.359  -1.220  34.504  1.00  0.00      C    C  
ATOM   2071  CG2 VAL E 463       0.208  -1.908  32.105  1.00  0.00      C    C  
ATOM   2072  H   VAL E 463      -2.429  -0.698  34.919  1.00  0.00      C    H  
ATOM   2073  HA  VAL E 463      -2.338  -2.388  32.714  1.00  0.00      C    H  
ATOM   2074  HB  VAL E 463      -0.922  -0.343  33.052  1.00  0.00      C    H  
ATOM   2075 1HG1 VAL E 463       1.195  -0.562  34.266  1.00  0.00      C    H  
ATOM   2076 2HG1 VAL E 463      -0.201  -0.807  35.342  1.00  0.00      C    H  
ATOM   2077 3HG1 VAL E 463       0.740  -2.206  34.771  1.00  0.00      C    H  
ATOM   2078 1HG2 VAL E 463       1.047  -1.258  31.865  1.00  0.00      C    H  
ATOM   2079 2HG2 VAL E 463       0.578  -2.903  32.353  1.00  0.00      C    H  
ATOM   2080 3HG2 VAL E 463      -0.458  -1.974  31.244  1.00  0.00      C    H  
ATOM   2081  N   VAL E 464      -1.493  -4.638  33.247  1.00  0.00      C    N  
ATOM   2082  CA  VAL E 464      -0.983  -5.981  33.501  1.00  0.00      C    C  
ATOM   2083  C   VAL E 464      -1.629  -6.615  34.727  1.00  0.00      C    C  
ATOM   2084  O   VAL E 464      -1.068  -7.532  35.327  1.00  0.00      C    O  
ATOM   2085  CB  VAL E 464       0.545  -5.947  33.689  1.00  0.00      C    C  
ATOM   2086  CG1 VAL E 464       1.071  -7.351  33.942  1.00  0.00      C    C  
ATOM   2087  CG2 VAL E 464       1.193  -5.349  32.450  1.00  0.00      C    C  
ATOM   2088  H   VAL E 464      -2.047  -4.472  32.419  1.00  0.00      C    H  
ATOM   2089  HA  VAL E 464      -1.212  -6.602  32.633  1.00  0.00      C    H  
ATOM   2090  HB  VAL E 464       0.789  -5.339  34.559  1.00  0.00      C    H  
ATOM   2091 1HG1 VAL E 464       2.152  -7.315  34.084  1.00  0.00      C    H  
ATOM   2092 2HG1 VAL E 464       0.601  -7.757  34.838  1.00  0.00      C    H  
ATOM   2093 3HG1 VAL E 464       0.838  -7.986  33.089  1.00  0.00      C    H  
ATOM   2094 1HG2 VAL E 464       2.274  -5.317  32.585  1.00  0.00      C    H  
ATOM   2095 2HG2 VAL E 464       0.953  -5.963  31.582  1.00  0.00      C    H  
ATOM   2096 3HG2 VAL E 464       0.817  -4.338  32.295  1.00  0.00      C    H  
ATOM   2097  N   VAL E 465      -2.818  -6.140  35.085  1.00  0.00      C    N  
ATOM   2098  CA  VAL E 465      -3.555  -6.715  36.203  1.00  0.00      C    C  
ATOM   2099  C   VAL E 465      -4.301  -7.973  35.780  1.00  0.00      C    C  
ATOM   2100  O   VAL E 465      -4.953  -7.998  34.736  1.00  0.00      C    O  
ATOM   2101  CB  VAL E 465      -4.559  -5.697  36.777  1.00  0.00      C    C  
ATOM   2102  CG1 VAL E 465      -5.430  -6.366  37.832  1.00  0.00      C    C  
ATOM   2103  CG2 VAL E 465      -3.804  -4.522  37.379  1.00  0.00      C    C  
ATOM   2104  H   VAL E 465      -3.223  -5.376  34.563  1.00  0.00      C    H  
ATOM   2105  HA  VAL E 465      -2.844  -6.979  36.987  1.00  0.00      C    H  
ATOM   2106  HB  VAL E 465      -5.211  -5.346  35.978  1.00  0.00      C    H  
ATOM   2107 1HG1 VAL E 465      -6.145  -5.645  38.226  1.00  0.00      C    H  
ATOM   2108 2HG1 VAL E 465      -5.968  -7.202  37.383  1.00  0.00      C    H  
ATOM   2109 3HG1 VAL E 465      -4.801  -6.733  38.644  1.00  0.00      C    H  
ATOM   2110 1HG2 VAL E 465      -4.515  -3.799  37.778  1.00  0.00      C    H  
ATOM   2111 2HG2 VAL E 465      -3.158  -4.877  38.183  1.00  0.00      C    H  
ATOM   2112 3HG2 VAL E 465      -3.196  -4.046  36.610  1.00  0.00      C    H  
ATOM   2113  N   VAL E 466      -4.210  -9.014  36.599  1.00  0.00      C    N  
ATOM   2114  CA  VAL E 466      -4.906 -10.266  36.325  1.00  0.00      C    C  
ATOM   2115  C   VAL E 466      -6.065 -10.471  37.291  1.00  0.00      C    C  
ATOM   2116  O   VAL E 466      -5.860 -10.662  38.490  1.00  0.00      C    O  
ATOM   2117  CB  VAL E 466      -3.933 -11.456  36.418  1.00  0.00      C    C  
ATOM   2118  CG1 VAL E 466      -4.668 -12.753  36.115  1.00  0.00      C    C  
ATOM   2119  CG2 VAL E 466      -2.789 -11.250  35.437  1.00  0.00      C    C  
ATOM   2120  H   VAL E 466      -3.653  -8.934  37.438  1.00  0.00      C    H  
ATOM   2121  HA  VAL E 466      -5.304 -10.223  35.310  1.00  0.00      C    H  
ATOM   2122  HB  VAL E 466      -3.541 -11.522  37.433  1.00  0.00      C    H  
ATOM   2123 1HG1 VAL E 466      -3.975 -13.591  36.193  1.00  0.00      C    H  
ATOM   2124 2HG1 VAL E 466      -5.479 -12.886  36.830  1.00  0.00      C    H  
ATOM   2125 3HG1 VAL E 466      -5.076 -12.713  35.105  1.00  0.00      C    H  
ATOM   2126 1HG2 VAL E 466      -2.095 -12.087  35.507  1.00  0.00      C    H  
ATOM   2127 2HG2 VAL E 466      -3.185 -11.190  34.423  1.00  0.00      C    H  
ATOM   2128 3HG2 VAL E 466      -2.266 -10.324  35.677  1.00  0.00      C    H  
ATOM   2129  N   VAL E 467      -7.283 -10.410  36.765  1.00  0.00      C    N  
ATOM   2130  CA  VAL E 467      -8.481 -10.532  37.585  1.00  0.00      C    C  
ATOM   2131  C   VAL E 467      -9.310 -11.744  37.180  1.00  0.00      C    C  
ATOM   2132  O   VAL E 467      -9.842 -11.801  36.071  1.00  0.00      C    O  
ATOM   2133  CB  VAL E 467      -9.338  -9.257  37.469  1.00  0.00      C    C  
ATOM   2134  CG1 VAL E 467      -8.668  -8.268  36.526  1.00  0.00      C    C  
ATOM   2135  CG2 VAL E 467     -10.724  -9.622  36.962  1.00  0.00      C    C  
ATOM   2136  H   VAL E 467      -7.381 -10.263  35.771  1.00  0.00      C    H  
ATOM   2137  HA  VAL E 467      -8.176 -10.652  38.626  1.00  0.00      C    H  
ATOM   2138  HB  VAL E 467      -9.415  -8.785  38.448  1.00  0.00      C    H  
ATOM   2139 1HG1 VAL E 467      -9.273  -7.364  36.456  1.00  0.00      C    H  
ATOM   2140 2HG1 VAL E 467      -7.679  -8.013  36.907  1.00  0.00      C    H  
ATOM   2141 3HG1 VAL E 467      -8.572  -8.716  35.537  1.00  0.00      C    H  
ATOM   2142 1HG2 VAL E 467     -11.332  -8.721  36.886  1.00  0.00      C    H  
ATOM   2143 2HG2 VAL E 467     -10.641 -10.088  35.980  1.00  0.00      C    H  
ATOM   2144 3HG2 VAL E 467     -11.193 -10.319  37.656  1.00  0.00      C    H  
ATOM   2145  N   VAL E 468      -9.409 -12.717  38.080  1.00  0.00      C    N  
ATOM   2146  CA  VAL E 468     -10.146 -13.943  37.801  1.00  0.00      C    C  
ATOM   2147  C   VAL E 468     -11.370 -14.077  38.698  1.00  0.00      C    C  
ATOM   2148  O   VAL E 468     -11.885 -15.178  38.901  1.00  0.00      C    O  
ATOM   2149  CB  VAL E 468      -9.236 -15.172  37.986  1.00  0.00      C    C  
ATOM   2150  CG1 VAL E 468      -8.113 -15.148  36.959  1.00  0.00      C    C  
ATOM   2151  CG2 VAL E 468      -8.667 -15.175  39.397  1.00  0.00      C    C  
ATOM   2152  H   VAL E 468      -8.955 -12.607  38.975  1.00  0.00      C    H  
ATOM   2153  HA  VAL E 468     -10.479 -13.914  36.763  1.00  0.00      C    H  
ATOM   2154  HB  VAL E 468      -9.818 -16.079  37.822  1.00  0.00      C    H  
ATOM   2155 1HG1 VAL E 468      -7.481 -16.026  37.090  1.00  0.00      C    H  
ATOM   2156 2HG1 VAL E 468      -8.538 -15.153  35.956  1.00  0.00      C    H  
ATOM   2157 3HG1 VAL E 468      -7.516 -14.247  37.096  1.00  0.00      C    H  
ATOM   2158 1HG2 VAL E 468      -8.030 -16.048  39.532  1.00  0.00      C    H  
ATOM   2159 2HG2 VAL E 468      -8.082 -14.269  39.555  1.00  0.00      C    H  
ATOM   2160 3HG2 VAL E 468      -9.484 -15.208  40.118  1.00  0.00      C    H  
ATOM   2161  N   VAL E 469     -11.847 -12.951  39.218  1.00  0.00      C    N  
ATOM   2162  CA  VAL E 469     -13.044 -12.943  40.051  1.00  0.00      C    C  
ATOM   2163  C   VAL E 469     -14.291 -13.221  39.221  1.00  0.00      C    C  
ATOM   2164  O   VAL E 469     -14.397 -12.778  38.076  1.00  0.00      C    O  
ATOM   2165  CB  VAL E 469     -13.200 -11.589  40.763  1.00  0.00      C    C  
ATOM   2166  CG1 VAL E 469     -12.000 -11.327  41.664  1.00  0.00      C    C  
ATOM   2167  CG2 VAL E 469     -13.338 -10.484  39.726  1.00  0.00      C    C  
ATOM   2168  H   VAL E 469     -11.374 -12.080  39.025  1.00  0.00      C    H  
ATOM   2169  HA  VAL E 469     -12.945 -13.724  40.806  1.00  0.00      C    H  
ATOM   2170  HB  VAL E 469     -14.091 -11.614  41.393  1.00  0.00      C    H  
ATOM   2171 1HG1 VAL E 469     -12.125 -10.371  42.173  1.00  0.00      C    H  
ATOM   2172 2HG1 VAL E 469     -11.919 -12.123  42.403  1.00  0.00      C    H  
ATOM   2173 3HG1 VAL E 469     -11.093 -11.299  41.059  1.00  0.00      C    H  
ATOM   2174 1HG2 VAL E 469     -13.460  -9.525  40.227  1.00  0.00      C    H  
ATOM   2175 2HG2 VAL E 469     -12.443 -10.458  39.104  1.00  0.00      C    H  
ATOM   2176 3HG2 VAL E 469     -14.209 -10.681  39.100  1.00  0.00      C    H  
ATOM   2177  N   VAL E 470     -15.239 -13.942  39.807  1.00  0.00      C    N  
ATOM   2178  CA  VAL E 470     -16.501 -14.233  39.137  1.00  0.00      C    C  
ATOM   2179  C   VAL E 470     -17.676 -13.647  39.907  1.00  0.00      C    C  
ATOM   2180  O   VAL E 470     -18.829 -14.007  39.669  1.00  0.00      C    O  
ATOM   2181  CB  VAL E 470     -16.690 -15.753  38.976  1.00  0.00      C    C  
ATOM   2182  CG1 VAL E 470     -15.617 -16.317  38.057  1.00  0.00      C    C  
ATOM   2183  CG2 VAL E 470     -16.629 -16.419  40.341  1.00  0.00      C    C  
ATOM   2184  H   VAL E 470     -15.088 -14.287  40.744  1.00  0.00      C    H  
ATOM   2185  HA  VAL E 470     -16.475 -13.781  38.145  1.00  0.00      C    H  
ATOM   2186  HB  VAL E 470     -17.659 -15.947  38.515  1.00  0.00      C    H  
ATOM   2187 1HG1 VAL E 470     -15.765 -17.391  37.939  1.00  0.00      C    H  
ATOM   2188 2HG1 VAL E 470     -15.681 -15.833  37.083  1.00  0.00      C    H  
ATOM   2189 3HG1 VAL E 470     -14.634 -16.133  38.491  1.00  0.00      C    H  
ATOM   2190 1HG2 VAL E 470     -16.772 -17.494  40.228  1.00  0.00      C    H  
ATOM   2191 2HG2 VAL E 470     -15.656 -16.228  40.795  1.00  0.00      C    H  
ATOM   2192 3HG2 VAL E 470     -17.414 -16.014  40.979  1.00  0.00      C    H  
ATOM   2193  N   VAL E 471     -17.376 -12.736  40.827  1.00  0.00      C    N  
ATOM   2194  CA  VAL E 471     -18.407 -12.079  41.622  1.00  0.00      C    C  
ATOM   2195  C   VAL E 471     -19.435 -11.395  40.730  1.00  0.00      C    C  
ATOM   2196  O   VAL E 471     -19.083 -10.622  39.839  1.00  0.00      C    O  
ATOM   2197  CB  VAL E 471     -17.774 -11.043  42.570  1.00  0.00      C    C  
ATOM   2198  CG1 VAL E 471     -17.177  -9.897  41.768  1.00  0.00      C    C  
ATOM   2199  CG2 VAL E 471     -18.832 -10.526  43.533  1.00  0.00      C    C  
ATOM   2200  H   VAL E 471     -16.408 -12.489  40.976  1.00  0.00      C    H  
ATOM   2201  HA  VAL E 471     -18.914 -12.835  42.222  1.00  0.00      C    H  
ATOM   2202  HB  VAL E 471     -16.966 -11.514  43.130  1.00  0.00      C    H  
ATOM   2203 1HG1 VAL E 471     -16.722  -9.175  42.447  1.00  0.00      C    H  
ATOM   2204 2HG1 VAL E 471     -16.418 -10.285  41.089  1.00  0.00      C    H  
ATOM   2205 3HG1 VAL E 471     -17.963  -9.408  41.193  1.00  0.00      C    H  
ATOM   2206 1HG2 VAL E 471     -18.384  -9.800  44.211  1.00  0.00      C    H  
ATOM   2207 2HG2 VAL E 471     -19.635 -10.050  42.970  1.00  0.00      C    H  
ATOM   2208 3HG2 VAL E 471     -19.237 -11.358  44.110  1.00  0.00      C    H  
ATOM   2209  N   VAL E 472     -20.708 -11.691  40.970  1.00  0.00      C    N  
ATOM   2210  CA  VAL E 472     -21.790 -11.124  40.173  1.00  0.00      C    C  
ATOM   2211  C   VAL E 472     -21.723  -9.602  40.146  1.00  0.00      C    C  
ATOM   2212  O   VAL E 472     -21.615  -8.957  41.189  1.00  0.00      C    O  
ATOM   2213  CB  VAL E 472     -23.156 -11.571  40.728  1.00  0.00      C    C  
ATOM   2214  CG1 VAL E 472     -22.959 -12.422  41.973  1.00  0.00      C    C  
ATOM   2215  CG2 VAL E 472     -23.998 -10.346  41.047  1.00  0.00      C    C  
ATOM   2216  H   VAL E 472     -20.932 -12.329  41.720  1.00  0.00      C    H  
ATOM   2217  HA  VAL E 472     -21.694 -11.494  39.152  1.00  0.00      C    H  
ATOM   2218  HB  VAL E 472     -23.664 -12.183  39.982  1.00  0.00      C    H  
ATOM   2219 1HG1 VAL E 472     -23.930 -12.743  42.352  1.00  0.00      C    H  
ATOM   2220 2HG1 VAL E 472     -22.360 -13.298  41.724  1.00  0.00      C    H  
ATOM   2221 3HG1 VAL E 472     -22.447 -11.837  42.737  1.00  0.00      C    H  
ATOM   2222 1HG2 VAL E 472     -24.967 -10.661  41.431  1.00  0.00      C    H  
ATOM   2223 2HG2 VAL E 472     -23.489  -9.740  41.797  1.00  0.00      C    H  
ATOM   2224 3HG2 VAL E 472     -24.140  -9.756  40.141  1.00  0.00      C    H  
ATOM   2225  N   VAL E 473     -21.785  -9.035  38.947  1.00  0.00      C    N  
ATOM   2226  CA  VAL E 473     -21.718  -7.588  38.777  1.00  0.00      C    C  
ATOM   2227  C   VAL E 473     -23.088  -6.943  38.948  1.00  0.00      C    C  
ATOM   2228  O   VAL E 473     -24.054  -7.332  38.293  1.00  0.00      C    O  
ATOM   2229  CB  VAL E 473     -21.157  -7.235  37.386  1.00  0.00      C    C  
ATOM   2230  CG1 VAL E 473     -21.170  -5.727  37.187  1.00  0.00      C    C  
ATOM   2231  CG2 VAL E 473     -19.742  -7.778  37.258  1.00  0.00      C    C  
ATOM   2232  H   VAL E 473     -21.877  -9.621  38.129  1.00  0.00      C    H  
ATOM   2233  HA  VAL E 473     -21.046  -7.183  39.535  1.00  0.00      C    H  
ATOM   2234  HB  VAL E 473     -21.793  -7.679  36.620  1.00  0.00      C    H  
ATOM   2235 1HG1 VAL E 473     -20.783  -5.487  36.196  1.00  0.00      C    H  
ATOM   2236 2HG1 VAL E 473     -22.191  -5.357  37.275  1.00  0.00      C    H  
ATOM   2237 3HG1 VAL E 473     -20.545  -5.254  37.944  1.00  0.00      C    H  
ATOM   2238 1HG2 VAL E 473     -19.348  -7.536  36.271  1.00  0.00      C    H  
ATOM   2239 2HG2 VAL E 473     -19.108  -7.327  38.022  1.00  0.00      C    H  
ATOM   2240 3HG2 VAL E 473     -19.754  -8.860  37.389  1.00  0.00      C    H  
ATOM   2241  N   VAL E 474     -23.160  -5.942  39.819  1.00  0.00      C    N  
ATOM   2242  CA  VAL E 474     -24.399  -5.205  40.038  1.00  0.00      C    C  
ATOM   2243  C   VAL E 474     -24.448  -3.950  39.175  1.00  0.00      C    C  
ATOM   2244  O   VAL E 474     -23.562  -3.099  39.251  1.00  0.00      C    O  
ATOM   2245  CB  VAL E 474     -24.542  -4.817  41.521  1.00  0.00      C    C  
ATOM   2246  CG1 VAL E 474     -23.344  -5.323  42.311  1.00  0.00      C    C  
ATOM   2247  CG2 VAL E 474     -24.658  -3.305  41.639  1.00  0.00      C    C  
ATOM   2248  H   VAL E 474     -22.333  -5.677  40.335  1.00  0.00      C    H  
ATOM   2249  HA  VAL E 474     -25.236  -5.848  39.765  1.00  0.00      C    H  
ATOM   2250  HB  VAL E 474     -25.436  -5.287  41.932  1.00  0.00      C    H  
ATOM   2251 1HG1 VAL E 474     -23.460  -5.053  43.361  1.00  0.00      C    H  
ATOM   2252 2HG1 VAL E 474     -23.281  -6.407  42.221  1.00  0.00      C    H  
ATOM   2253 3HG1 VAL E 474     -22.433  -4.871  41.919  1.00  0.00      C    H  
ATOM   2254 1HG2 VAL E 474     -24.768  -3.029  42.687  1.00  0.00      C    H  
ATOM   2255 2HG2 VAL E 474     -23.760  -2.839  41.233  1.00  0.00      C    H  
ATOM   2256 3HG2 VAL E 474     -25.529  -2.962  41.080  1.00  0.00      C    H  
ATOM   2257  N   VAL E 475     -25.479  -3.848  38.344  1.00  0.00      C    N  
ATOM   2258  CA  VAL E 475     -25.618  -2.717  37.434  1.00  0.00      C    C  
ATOM   2259  C   VAL E 475     -26.592  -1.677  37.975  1.00  0.00      C    C  
ATOM   2260  O   VAL E 475     -26.353  -0.475  37.864  1.00  0.00      C    O  
ATOM   2261  CB  VAL E 475     -26.097  -3.196  36.051  1.00  0.00      C    C  
ATOM   2262  CG1 VAL E 475     -26.342  -2.001  35.142  1.00  0.00      C    C  
ATOM   2263  CG2 VAL E 475     -25.051  -4.120  35.446  1.00  0.00      C    C  
ATOM   2264  H   VAL E 475     -26.179  -4.576  38.335  1.00  0.00      C    H  
ATOM   2265  HA  VAL E 475     -24.640  -2.248  37.319  1.00  0.00      C    H  
ATOM   2266  HB  VAL E 475     -27.040  -3.731  36.162  1.00  0.00      C    H  
ATOM   2267 1HG1 VAL E 475     -26.691  -2.349  34.170  1.00  0.00      C    H  
ATOM   2268 2HG1 VAL E 475     -27.098  -1.355  35.588  1.00  0.00      C    H  
ATOM   2269 3HG1 VAL E 475     -25.415  -1.444  35.016  1.00  0.00      C    H  
ATOM   2270 1HG2 VAL E 475     -25.392  -4.467  34.471  1.00  0.00      C    H  
ATOM   2271 2HG2 VAL E 475     -24.111  -3.580  35.330  1.00  0.00      C    H  
ATOM   2272 3HG2 VAL E 475     -24.898  -4.977  36.102  1.00  0.00      C    H  
ATOM   2273  N   VAL E 476     -27.698  -2.146  38.542  1.00  0.00      C    N  
ATOM   2274  CA  VAL E 476     -28.733  -1.252  39.046  1.00  0.00      C    C  
ATOM   2275  C   VAL E 476     -28.641  -1.081  40.557  1.00  0.00      C    C  
ATOM   2276  O   VAL E 476     -27.609  -1.371  41.163  1.00  0.00      C    O  
ATOM   2277  CB  VAL E 476     -30.130  -1.782  38.671  1.00  0.00      C    C  
ATOM   2278  CG1 VAL E 476     -30.001  -3.094  37.912  1.00  0.00      C    C  
ATOM   2279  CG2 VAL E 476     -30.955  -1.974  39.934  1.00  0.00      C    C  
ATOM   2280  H   VAL E 476     -27.831  -3.144  38.614  1.00  0.00      C    H  
ATOM   2281  HA  VAL E 476     -28.599  -0.275  38.579  1.00  0.00      C    H  
ATOM   2282  HB  VAL E 476     -30.622  -1.064  38.015  1.00  0.00      C    H  
ATOM   2283 1HG1 VAL E 476     -30.993  -3.456  37.640  1.00  0.00      C    H  
ATOM   2284 2HG1 VAL E 476     -29.413  -2.935  37.008  1.00  0.00      C    H  
ATOM   2285 3HG1 VAL E 476     -29.506  -3.832  38.543  1.00  0.00      C    H  
ATOM   2286 1HG2 VAL E 476     -31.946  -2.340  39.668  1.00  0.00      C    H  
ATOM   2287 2HG2 VAL E 476     -30.462  -2.697  40.584  1.00  0.00      C    H  
ATOM   2288 3HG2 VAL E 476     -31.048  -1.021  40.455  1.00  0.00      C    H  
ATOM   2289  N   VAL E 477     -29.720  -0.589  41.157  1.00  0.00      C    N  
ATOM   2290  CA  VAL E 477     -29.748  -0.320  42.590  1.00  0.00      C    C  
ATOM   2291  C   VAL E 477     -30.135  -1.560  43.387  1.00  0.00      C    C  
ATOM   2292  O   VAL E 477     -29.981  -1.597  44.607  1.00  0.00      C    O  
ATOM   2293  CB  VAL E 477     -30.737   0.820  42.900  1.00  0.00      C    C  
ATOM   2294  CG1 VAL E 477     -30.302   2.094  42.189  1.00  0.00      C    C  
ATOM   2295  CG2 VAL E 477     -32.134   0.413  42.455  1.00  0.00      C    C  
ATOM   2296  H   VAL E 477     -30.538  -0.383  40.602  1.00  0.00      C    H  
ATOM   2297  HA  VAL E 477     -28.751  -0.007  42.900  1.00  0.00      C    H  
ATOM   2298  HB  VAL E 477     -30.735   1.017  43.972  1.00  0.00      C    H  
ATOM   2299 1HG1 VAL E 477     -31.001   2.898  42.422  1.00  0.00      C    H  
ATOM   2300 2HG1 VAL E 477     -29.303   2.374  42.523  1.00  0.00      C    H  
ATOM   2301 3HG1 VAL E 477     -30.291   1.923  41.113  1.00  0.00      C    H  
ATOM   2302 1HG2 VAL E 477     -32.836   1.215  42.681  1.00  0.00      C    H  
ATOM   2303 2HG2 VAL E 477     -32.133   0.223  41.382  1.00  0.00      C    H  
ATOM   2304 3HG2 VAL E 477     -32.436  -0.492  42.983  1.00  0.00      C    H  
ATOM   2305  N   VAL E 478     -30.638  -2.574  42.691  1.00  0.00      C    N  
ATOM   2306  CA  VAL E 478     -31.041  -3.817  43.337  1.00  0.00      C    C  
ATOM   2307  C   VAL E 478     -29.840  -4.713  43.613  1.00  0.00      C    C  
ATOM   2308  O   VAL E 478     -29.056  -5.010  42.712  1.00  0.00      C    O  
ATOM   2309  CB  VAL E 478     -32.056  -4.576  42.461  1.00  0.00      C    C  
ATOM   2310  CG1 VAL E 478     -32.455  -5.879  43.137  1.00  0.00      C    C  
ATOM   2311  CG2 VAL E 478     -33.278  -3.700  42.229  1.00  0.00      C    C  
ATOM   2312  H   VAL E 478     -30.741  -2.482  41.691  1.00  0.00      C    H  
ATOM   2313  HA  VAL E 478     -31.518  -3.573  44.287  1.00  0.00      C    H  
ATOM   2314  HB  VAL E 478     -31.593  -4.823  41.506  1.00  0.00      C    H  
ATOM   2315 1HG1 VAL E 478     -33.165  -6.414  42.505  1.00  0.00      C    H  
ATOM   2316 2HG1 VAL E 478     -31.569  -6.496  43.289  1.00  0.00      C    H  
ATOM   2317 3HG1 VAL E 478     -32.918  -5.663  44.099  1.00  0.00      C    H  
ATOM   2318 1HG2 VAL E 478     -33.993  -4.232  41.603  1.00  0.00      C    H  
ATOM   2319 2HG2 VAL E 478     -33.741  -3.460  43.186  1.00  0.00      C    H  
ATOM   2320 3HG2 VAL E 478     -32.975  -2.778  41.732  1.00  0.00      C    H  
ATOM   2321  N   VAL E 479     -29.704  -5.144  44.863  1.00  0.00      C    N  
ATOM   2322  CA  VAL E 479     -28.606  -6.021  45.252  1.00  0.00      C    C  
ATOM   2323  C   VAL E 479     -28.709  -7.371  44.555  1.00  0.00      C    C  
ATOM   2324  O   VAL E 479     -29.806  -7.848  44.263  1.00  0.00      C    O  
ATOM   2325  CB  VAL E 479     -28.594  -6.220  46.780  1.00  0.00      C    C  
ATOM   2326  CG1 VAL E 479     -27.556  -7.265  47.161  1.00  0.00      C    C  
ATOM   2327  CG2 VAL E 479     -28.288  -4.893  47.458  1.00  0.00      C    C  
ATOM   2328  H   VAL E 479     -30.379  -4.861  45.558  1.00  0.00      C    H  
ATOM   2329  HA  VAL E 479     -27.668  -5.549  44.959  1.00  0.00      C    H  
ATOM   2330  HB  VAL E 479     -29.569  -6.583  47.103  1.00  0.00      C    H  
ATOM   2331 1HG1 VAL E 479     -27.562  -7.406  48.243  1.00  0.00      C    H  
ATOM   2332 2HG1 VAL E 479     -27.794  -8.209  46.672  1.00  0.00      C    H  
ATOM   2333 3HG1 VAL E 479     -26.569  -6.930  46.845  1.00  0.00      C    H  
ATOM   2334 1HG2 VAL E 479     -28.287  -5.029  48.539  1.00  0.00      C    H  
ATOM   2335 2HG2 VAL E 479     -27.309  -4.537  47.136  1.00  0.00      C    H  
ATOM   2336 3HG2 VAL E 479     -29.048  -4.161  47.185  1.00  0.00      C    H  
ATOM   2337  N   VAL E 480     -27.560  -7.972  44.266  1.00  0.00      C    N  
ATOM   2338  CA  VAL E 480     -27.515  -9.229  43.527  1.00  0.00      C    C  
ATOM   2339  C   VAL E 480     -27.545 -10.434  44.458  1.00  0.00      C    C  
ATOM   2340  O   VAL E 480     -28.025 -11.505  44.086  1.00  0.00      C    O  
ATOM   2341  CB  VAL E 480     -26.248  -9.288  42.654  1.00  0.00      C    C  
ATOM   2342  CG1 VAL E 480     -26.248  -8.140  41.656  1.00  0.00      C    C  
ATOM   2343  CG2 VAL E 480     -25.017  -9.219  43.546  1.00  0.00      C    C  
ATOM   2344  H   VAL E 480     -26.693  -7.537  44.549  1.00  0.00      C    H  
ATOM   2345  HA  VAL E 480     -28.388  -9.274  42.874  1.00  0.00      C    H  
ATOM   2346  HB  VAL E 480     -26.242 -10.221  42.090  1.00  0.00      C    H  
ATOM   2347 1HG1 VAL E 480     -25.353  -8.196  41.036  1.00  0.00      C    H  
ATOM   2348 2HG1 VAL E 480     -27.132  -8.208  41.023  1.00  0.00      C    H  
ATOM   2349 3HG1 VAL E 480     -26.258  -7.192  42.194  1.00  0.00      C    H  
ATOM   2350 1HG2 VAL E 480     -24.119  -9.269  42.931  1.00  0.00      C    H  
ATOM   2351 2HG2 VAL E 480     -25.024  -8.282  44.103  1.00  0.00      C    H  
ATOM   2352 3HG2 VAL E 480     -25.026 -10.057  44.244  1.00  0.00      C    H  
ATOM   2353  N   VAL E 481     -27.018 -10.258  45.664  1.00  0.00      C    N  
ATOM   2354  CA  VAL E 481     -26.948 -11.345  46.635  1.00  0.00      C    C  
ATOM   2355  C   VAL E 481     -26.119 -12.508  46.103  1.00  0.00      C    C  
ATOM   2356  O   VAL E 481     -26.227 -13.634  46.589  1.00  0.00      C    O  
ATOM   2357  CB  VAL E 481     -28.362 -11.837  46.998  1.00  0.00      C    C  
ATOM   2358  CG1 VAL E 481     -28.292 -12.799  48.175  1.00  0.00      C    C  
ATOM   2359  CG2 VAL E 481     -29.240 -10.642  47.340  1.00  0.00      C    C  
ATOM   2360  H   VAL E 481     -26.648  -9.352  45.913  1.00  0.00      C    H  
ATOM   2361  HA  VAL E 481     -26.472 -10.966  47.540  1.00  0.00      C    H  
ATOM   2362  HB  VAL E 481     -28.786 -12.375  46.150  1.00  0.00      C    H  
ATOM   2363 1HG1 VAL E 481     -29.295 -13.150  48.419  1.00  0.00      C    H  
ATOM   2364 2HG1 VAL E 481     -27.664 -13.651  47.912  1.00  0.00      C    H  
ATOM   2365 3HG1 VAL E 481     -27.866 -12.288  49.038  1.00  0.00      C    H  
ATOM   2366 1HG2 VAL E 481     -30.242 -10.987  47.591  1.00  0.00      C    H  
ATOM   2367 2HG2 VAL E 481     -28.815 -10.110  48.193  1.00  0.00      C    H  
ATOM   2368 3HG2 VAL E 481     -29.291  -9.971  46.483  1.00  0.00      C    H  
ATOM   2369  N   VAL E 482     -25.274 -12.224  45.117  1.00  0.00      C    N  
ATOM   2370  CA  VAL E 482     -24.362 -13.223  44.571  1.00  0.00      C    C  
ATOM   2371  C   VAL E 482     -25.010 -14.041  43.461  1.00  0.00      C    C  
ATOM   2372  O   VAL E 482     -24.435 -15.019  42.984  1.00  0.00      C    O  
ATOM   2373  CB  VAL E 482     -23.879 -14.172  45.683  1.00  0.00      C    C  
ATOM   2374  CG1 VAL E 482     -23.080 -13.398  46.720  1.00  0.00      C    C  
ATOM   2375  CG2 VAL E 482     -25.080 -14.846  46.329  1.00  0.00      C    C  
ATOM   2376  H   VAL E 482     -25.248 -11.283  44.750  1.00  0.00      C    H  
ATOM   2377  HA  VAL E 482     -23.495 -12.706  44.158  1.00  0.00      C    H  
ATOM   2378  HB  VAL E 482     -23.223 -14.928  45.251  1.00  0.00      C    H  
ATOM   2379 1HG1 VAL E 482     -22.734 -14.080  47.496  1.00  0.00      C    H  
ATOM   2380 2HG1 VAL E 482     -22.221 -12.928  46.240  1.00  0.00      C    H  
ATOM   2381 3HG1 VAL E 482     -23.712 -12.631  47.166  1.00  0.00      C    H  
ATOM   2382 1HG2 VAL E 482     -24.740 -15.525  47.110  1.00  0.00      C    H  
ATOM   2383 2HG2 VAL E 482     -25.732 -14.088  46.764  1.00  0.00      C    H  
ATOM   2384 3HG2 VAL E 482     -25.631 -15.407  45.574  1.00  0.00      C    H  
ATOM   2385  N   VAL E 483     -26.213 -13.646  43.057  1.00  0.00      C    N  
ATOM   2386  CA  VAL E 483     -26.941 -14.374  42.025  1.00  0.00      C    C  
ATOM   2387  C   VAL E 483     -27.269 -13.487  40.831  1.00  0.00      C    C  
ATOM   2388  O   VAL E 483     -27.804 -12.390  40.988  1.00  0.00      C    O  
ATOM   2389  CB  VAL E 483     -28.246 -14.960  42.598  1.00  0.00      C    C  
ATOM   2390  CG1 VAL E 483     -28.395 -14.568  44.060  1.00  0.00      C    C  
ATOM   2391  CG2 VAL E 483     -29.427 -14.451  41.785  1.00  0.00      C    C  
ATOM   2392  H   VAL E 483     -26.634 -12.831  43.479  1.00  0.00      C    H  
ATOM   2393  HA  VAL E 483     -26.315 -15.199  41.681  1.00  0.00      C    H  
ATOM   2394  HB  VAL E 483     -28.205 -16.048  42.546  1.00  0.00      C    H  
ATOM   2395 1HG1 VAL E 483     -29.316 -14.996  44.459  1.00  0.00      C    H  
ATOM   2396 2HG1 VAL E 483     -27.545 -14.946  44.626  1.00  0.00      C    H  
ATOM   2397 3HG1 VAL E 483     -28.434 -13.482  44.143  1.00  0.00      C    H  
ATOM   2398 1HG2 VAL E 483     -30.350 -14.871  42.183  1.00  0.00      C    H  
ATOM   2399 2HG2 VAL E 483     -29.468 -13.363  41.845  1.00  0.00      C    H  
ATOM   2400 3HG2 VAL E 483     -29.310 -14.753  40.744  1.00  0.00      C    H  
ATOM   2401  N   VAL E 484     -26.973 -13.984  39.634  1.00  0.00      C    N  
ATOM   2402  CA  VAL E 484     -27.322 -13.280  38.405  1.00  0.00      C    C  
ATOM   2403  C   VAL E 484     -28.832 -13.132  38.282  1.00  0.00      C    C  
ATOM   2404  O   VAL E 484     -29.579 -14.074  38.549  1.00  0.00      C    O  
ATOM   2405  CB  VAL E 484     -26.775 -14.034  37.178  1.00  0.00      C    C  
ATOM   2406  CG1 VAL E 484     -25.258 -14.120  37.252  1.00  0.00      C    C  
ATOM   2407  CG2 VAL E 484     -27.386 -15.427  37.130  1.00  0.00      C    C  
ATOM   2408  H   VAL E 484     -26.515 -14.882  39.573  1.00  0.00      C    H  
ATOM   2409  HA  VAL E 484     -26.873 -12.287  38.434  1.00  0.00      C    H  
ATOM   2410  HB  VAL E 484     -27.036 -13.486  36.273  1.00  0.00      C    H  
ATOM   2411 1HG1 VAL E 484     -24.880 -14.647  36.375  1.00  0.00      C    H  
ATOM   2412 2HG1 VAL E 484     -24.839 -13.115  37.280  1.00  0.00      C    H  
ATOM   2413 3HG1 VAL E 484     -24.968 -14.661  38.153  1.00  0.00      C    H  
ATOM   2414 1HG2 VAL E 484     -27.007 -15.961  36.258  1.00  0.00      C    H  
ATOM   2415 2HG2 VAL E 484     -27.118 -15.974  38.034  1.00  0.00      C    H  
ATOM   2416 3HG2 VAL E 484     -28.471 -15.347  37.063  1.00  0.00      C    H  
ATOM   2417  N   VAL E 485     -29.282 -11.942  37.900  1.00  0.00      C    N  
ATOM   2418  CA  VAL E 485     -30.712 -11.673  37.815  1.00  0.00      C    C  
ATOM   2419  C   VAL E 485     -30.996 -10.234  37.403  1.00  0.00      C    C  
ATOM   2420  O   VAL E 485     -30.308  -9.672  36.551  1.00  0.00      C    O  
ATOM   2421  CB  VAL E 485     -31.386 -11.960  39.169  1.00  0.00      C    C  
ATOM   2422  CG1 VAL E 485     -31.212 -13.426  39.536  1.00  0.00      C    C  
ATOM   2423  CG2 VAL E 485     -30.770 -11.067  40.236  1.00  0.00      C    C  
ATOM   2424  H   VAL E 485     -28.624 -11.208  37.679  1.00  0.00      C    H  
ATOM   2425  HA  VAL E 485     -31.141 -12.339  37.065  1.00  0.00      C    H  
ATOM   2426  HB  VAL E 485     -32.454 -11.758  39.091  1.00  0.00      C    H  
ATOM   2427 1HG1 VAL E 485     -31.699 -13.622  40.492  1.00  0.00      C    H  
ATOM   2428 2HG1 VAL E 485     -31.662 -14.050  38.765  1.00  0.00      C    H  
ATOM   2429 3HG1 VAL E 485     -30.150 -13.657  39.617  1.00  0.00      C    H  
ATOM   2430 1HG2 VAL E 485     -31.249 -11.262  41.195  1.00  0.00      C    H  
ATOM   2431 2HG2 VAL E 485     -29.703 -11.277  40.314  1.00  0.00      C    H  
ATOM   2432 3HG2 VAL E 485     -30.914 -10.021  39.964  1.00  0.00      C    H  
ATOM   2433  N   VAL E 486     -32.027  -9.650  38.004  1.00  0.00      C    N  
ATOM   2434  CA  VAL E 486     -32.447  -8.293  37.677  1.00  0.00      C    C  
ATOM   2435  C   VAL E 486     -31.304  -7.299  37.839  1.00  0.00      C    C  
ATOM   2436  O   VAL E 486     -30.841  -7.045  38.951  1.00  0.00      C    O  
ATOM   2437  CB  VAL E 486     -33.629  -7.871  38.570  1.00  0.00      C    C  
ATOM   2438  CG1 VAL E 486     -34.012  -6.427  38.284  1.00  0.00      C    C  
ATOM   2439  CG2 VAL E 486     -34.809  -8.796  38.313  1.00  0.00      C    C  
ATOM   2440  H   VAL E 486     -32.543 -10.167  38.702  1.00  0.00      C    H  
ATOM   2441  HA  VAL E 486     -32.777  -8.276  36.638  1.00  0.00      C    H  
ATOM   2442  HB  VAL E 486     -33.331  -7.936  39.617  1.00  0.00      C    H  
ATOM   2443 1HG1 VAL E 486     -34.843  -6.136  38.928  1.00  0.00      C    H  
ATOM   2444 2HG1 VAL E 486     -33.158  -5.779  38.479  1.00  0.00      C    H  
ATOM   2445 3HG1 VAL E 486     -34.311  -6.330  37.241  1.00  0.00      C    H  
ATOM   2446 1HG2 VAL E 486     -35.644  -8.507  38.950  1.00  0.00      C    H  
ATOM   2447 2HG2 VAL E 486     -35.107  -8.724  37.267  1.00  0.00      C    H  
ATOM   2448 3HG2 VAL E 486     -34.521  -9.824  38.538  1.00  0.00      C    H  
ATOM   2449  N   VAL E 487     -30.853  -6.739  36.721  1.00  0.00      C    N  
ATOM   2450  CA  VAL E 487     -29.764  -5.770  36.730  1.00  0.00      C    C  
ATOM   2451  C   VAL E 487     -28.508  -6.354  37.367  1.00  0.00      C    C  
ATOM   2452  O   VAL E 487     -27.680  -5.625  37.915  1.00  0.00      C    O  
ATOM   2453  CB  VAL E 487     -30.185  -4.493  37.483  1.00  0.00      C    C  
ATOM   2454  CG1 VAL E 487     -31.603  -4.645  38.012  1.00  0.00      C    C  
ATOM   2455  CG2 VAL E 487     -29.213  -4.234  38.624  1.00  0.00      C    C  
ATOM   2456  H   VAL E 487     -31.279  -6.991  35.840  1.00  0.00      C    H  
ATOM   2457  HA  VAL E 487     -29.536  -5.501  35.698  1.00  0.00      C    H  
ATOM   2458  HB  VAL E 487     -30.175  -3.650  36.792  1.00  0.00      C    H  
ATOM   2459 1HG1 VAL E 487     -31.896  -3.732  38.531  1.00  0.00      C    H  
ATOM   2460 2HG1 VAL E 487     -32.284  -4.823  37.180  1.00  0.00      C    H  
ATOM   2461 3HG1 VAL E 487     -31.645  -5.485  38.703  1.00  0.00      C    H  
ATOM   2462 1HG2 VAL E 487     -29.506  -3.325  39.150  1.00  0.00      C    H  
ATOM   2463 2HG2 VAL E 487     -29.231  -5.076  39.315  1.00  0.00      C    H  
ATOM   2464 3HG2 VAL E 487     -28.206  -4.113  38.224  1.00  0.00      C    H  
ATOM   2465  N   VAL E 488     -28.363  -7.672  37.270  1.00  0.00      C    N  
ATOM   2466  CA  VAL E 488     -27.180  -8.359  37.773  1.00  0.00      C    C  
ATOM   2467  C   VAL E 488     -26.635  -9.325  36.728  1.00  0.00      C    C  
ATOM   2468  O   VAL E 488     -27.376 -10.142  36.181  1.00  0.00      C    O  
ATOM   2469  CB  VAL E 488     -27.509  -9.124  39.069  1.00  0.00      C    C  
ATOM   2470  CG1 VAL E 488     -28.584 -10.166  38.801  1.00  0.00      C    C  
ATOM   2471  CG2 VAL E 488     -26.246  -9.783  39.601  1.00  0.00      C    C  
ATOM   2472  H   VAL E 488     -29.088  -8.211  36.820  1.00  0.00      C    H  
ATOM   2473  HA  VAL E 488     -26.414  -7.616  37.994  1.00  0.00      C    H  
ATOM   2474  HB  VAL E 488     -27.899  -8.425  39.810  1.00  0.00      C    H  
ATOM   2475 1HG1 VAL E 488     -28.818 -10.695  39.726  1.00  0.00      C    H  
ATOM   2476 2HG1 VAL E 488     -29.481  -9.674  38.427  1.00  0.00      C    H  
ATOM   2477 3HG1 VAL E 488     -28.223 -10.878  38.058  1.00  0.00      C    H  
ATOM   2478 1HG2 VAL E 488     -26.475 -10.317  40.523  1.00  0.00      C    H  
ATOM   2479 2HG2 VAL E 488     -25.863 -10.485  38.860  1.00  0.00      C    H  
ATOM   2480 3HG2 VAL E 488     -25.495  -9.019  39.801  1.00  0.00      C    H  
ATOM   2481  N   VAL E 489     -25.349  -9.195  36.417  1.00  0.00      C    N  
ATOM   2482  CA  VAL E 489     -24.750  -9.959  35.327  1.00  0.00      C    C  
ATOM   2483  C   VAL E 489     -23.555 -10.781  35.789  1.00  0.00      C    C  
ATOM   2484  O   VAL E 489     -22.789 -10.353  36.652  1.00  0.00      C    O  
ATOM   2485  CB  VAL E 489     -24.296  -9.014  34.202  1.00  0.00      C    C  
ATOM   2486  CG1 VAL E 489     -25.488  -8.258  33.637  1.00  0.00      C    C  
ATOM   2487  CG2 VAL E 489     -23.259  -8.041  34.748  1.00  0.00      C    C  
ATOM   2488  H   VAL E 489     -24.783  -8.529  36.923  1.00  0.00      C    H  
ATOM   2489  HA  VAL E 489     -25.506 -10.638  34.928  1.00  0.00      C    H  
ATOM   2490  HB  VAL E 489     -23.857  -9.601  33.394  1.00  0.00      C    H  
ATOM   2491 1HG1 VAL E 489     -25.157  -7.600  32.834  1.00  0.00      C    H  
ATOM   2492 2HG1 VAL E 489     -26.217  -8.969  33.247  1.00  0.00      C    H  
ATOM   2493 3HG1 VAL E 489     -25.947  -7.664  34.427  1.00  0.00      C    H  
ATOM   2494 1HG2 VAL E 489     -22.925  -7.376  33.954  1.00  0.00      C    H  
ATOM   2495 2HG2 VAL E 489     -23.703  -7.452  35.552  1.00  0.00      C    H  
ATOM   2496 3HG2 VAL E 489     -22.406  -8.599  35.138  1.00  0.00      C    H  
ATOM   2497  N   VAL E 490     -23.355 -11.927  35.148  1.00  0.00      C    N  
ATOM   2498  CA  VAL E 490     -22.126 -12.690  35.319  1.00  0.00      C    C  
ATOM   2499  C   VAL E 490     -20.990 -12.031  34.547  1.00  0.00      C    C  
ATOM   2500  O   VAL E 490     -21.125 -11.728  33.361  1.00  0.00      C    O  
ATOM   2501  CB  VAL E 490     -22.314 -14.143  34.840  1.00  0.00      C    C  
ATOM   2502  CG1 VAL E 490     -23.737 -14.348  34.342  1.00  0.00      C    C  
ATOM   2503  CG2 VAL E 490     -21.313 -14.444  33.738  1.00  0.00      C    C  
ATOM   2504  H   VAL E 490     -24.047 -12.250  34.488  1.00  0.00      C    H  
ATOM   2505  HA  VAL E 490     -21.869 -12.705  36.379  1.00  0.00      C    H  
ATOM   2506  HB  VAL E 490     -22.154 -14.822  35.679  1.00  0.00      C    H  
ATOM   2507 1HG1 VAL E 490     -23.864 -15.381  34.016  1.00  0.00      C    H  
ATOM   2508 2HG1 VAL E 490     -24.439 -14.134  35.148  1.00  0.00      C    H  
ATOM   2509 3HG1 VAL E 490     -23.929 -13.678  33.505  1.00  0.00      C    H  
ATOM   2510 1HG2 VAL E 490     -21.438 -15.474  33.404  1.00  0.00      C    H  
ATOM   2511 2HG2 VAL E 490     -21.481 -13.768  32.900  1.00  0.00      C    H  
ATOM   2512 3HG2 VAL E 490     -20.301 -14.307  34.118  1.00  0.00      C    H  
ATOM   2513  N   VAL E 491     -19.896 -11.748  35.244  1.00  0.00      C    N  
ATOM   2514  CA  VAL E 491     -18.811 -10.950  34.688  1.00  0.00      C    C  
ATOM   2515  C   VAL E 491     -18.330 -11.465  33.334  1.00  0.00      C    C  
ATOM   2516  O   VAL E 491     -17.890 -10.685  32.488  1.00  0.00      C    O  
ATOM   2517  CB  VAL E 491     -17.626 -10.916  35.664  1.00  0.00      C    C  
ATOM   2518  CG1 VAL E 491     -16.429 -10.241  35.010  1.00  0.00      C    C  
ATOM   2519  CG2 VAL E 491     -18.033 -10.164  36.924  1.00  0.00      C    C  
ATOM   2520  H   VAL E 491     -19.832 -12.060  36.200  1.00  0.00      C    H  
ATOM   2521  HA  VAL E 491     -19.179  -9.930  34.557  1.00  0.00      C    H  
ATOM   2522  HB  VAL E 491     -17.339 -11.937  35.917  1.00  0.00      C    H  
ATOM   2523 1HG1 VAL E 491     -15.586 -10.229  35.703  1.00  0.00      C    H  
ATOM   2524 2HG1 VAL E 491     -16.148 -10.793  34.111  1.00  0.00      C    H  
ATOM   2525 3HG1 VAL E 491     -16.695  -9.222  34.740  1.00  0.00      C    H  
ATOM   2526 1HG2 VAL E 491     -17.198 -10.144  37.627  1.00  0.00      C    H  
ATOM   2527 2HG2 VAL E 491     -18.312  -9.147  36.660  1.00  0.00      C    H  
ATOM   2528 3HG2 VAL E 491     -18.883 -10.666  37.389  1.00  0.00      C    H  
ATOM   2529  N   VAL E 492     -18.340 -12.783  33.161  1.00  0.00      C    N  
ATOM   2530  CA  VAL E 492     -17.692 -13.398  32.006  1.00  0.00      C    C  
ATOM   2531  C   VAL E 492     -18.667 -13.728  30.882  1.00  0.00      C    C  
ATOM   2532  O   VAL E 492     -19.830 -14.056  31.124  1.00  0.00      C    O  
ATOM   2533  CB  VAL E 492     -16.962 -14.684  32.431  1.00  0.00      C    C  
ATOM   2534  CG1 VAL E 492     -15.899 -14.359  33.470  1.00  0.00      C    C  
ATOM   2535  CG2 VAL E 492     -17.969 -15.676  32.990  1.00  0.00      C    C  
ATOM   2536  H   VAL E 492     -18.757 -13.372  33.866  1.00  0.00      C    H  
ATOM   2537  HA  VAL E 492     -16.953 -12.695  31.621  1.00  0.00      C    H  
ATOM   2538  HB  VAL E 492     -16.460 -15.117  31.564  1.00  0.00      C    H  
ATOM   2539 1HG1 VAL E 492     -15.379 -15.272  33.759  1.00  0.00      C    H  
ATOM   2540 2HG1 VAL E 492     -15.184 -13.652  33.050  1.00  0.00      C    H  
ATOM   2541 3HG1 VAL E 492     -16.373 -13.919  34.348  1.00  0.00      C    H  
ATOM   2542 1HG2 VAL E 492     -17.456 -16.590  33.284  1.00  0.00      C    H  
ATOM   2543 2HG2 VAL E 492     -18.463 -15.240  33.858  1.00  0.00      C    H  
ATOM   2544 3HG2 VAL E 492     -18.713 -15.906  32.227  1.00  0.00      C    H  
ATOM   2545  N   VAL E 493     -18.161 -13.694  29.652  1.00  0.00      C    N  
ATOM   2546  CA  VAL E 493     -18.906 -14.145  28.482  1.00  0.00      C    C  
ATOM   2547  C   VAL E 493     -18.001 -14.940  27.550  1.00  0.00      C    C  
ATOM   2548  O   VAL E 493     -16.787 -14.734  27.528  1.00  0.00      C    O  
ATOM   2549  CB  VAL E 493     -19.503 -12.949  27.717  1.00  0.00      C    C  
ATOM   2550  CG1 VAL E 493     -18.388 -12.084  27.149  1.00  0.00      C    C  
ATOM   2551  CG2 VAL E 493     -20.400 -13.462  26.600  1.00  0.00      C    C  
ATOM   2552  H   VAL E 493     -17.210 -13.378  29.529  1.00  0.00      C    H  
ATOM   2553  HA  VAL E 493     -19.720 -14.790  28.815  1.00  0.00      C    H  
ATOM   2554  HB  VAL E 493     -20.085 -12.335  28.404  1.00  0.00      C    H  
ATOM   2555 1HG1 VAL E 493     -18.820 -11.236  26.617  1.00  0.00      C    H  
ATOM   2556 2HG1 VAL E 493     -17.760 -11.721  27.961  1.00  0.00      C    H  
ATOM   2557 3HG1 VAL E 493     -17.785 -12.676  26.459  1.00  0.00      C    H  
ATOM   2558 1HG2 VAL E 493     -20.829 -12.618  26.062  1.00  0.00      C    H  
ATOM   2559 2HG2 VAL E 493     -19.812 -14.071  25.912  1.00  0.00      C    H  
ATOM   2560 3HG2 VAL E 493     -21.201 -14.067  27.025  1.00  0.00      C    H  
ATOM   2561  N   VAL E 494     -18.590 -15.852  26.785  1.00  0.00      C    N  
ATOM   2562  CA  VAL E 494     -17.820 -16.684  25.868  1.00  0.00      C    C  
ATOM   2563  C   VAL E 494     -17.861 -16.138  24.448  1.00  0.00      C    C  
ATOM   2564  O   VAL E 494     -18.858 -15.555  24.024  1.00  0.00      C    O  
ATOM   2565  CB  VAL E 494     -18.356 -18.126  25.865  1.00  0.00      C    C  
ATOM   2566  CG1 VAL E 494     -19.768 -18.156  25.296  1.00  0.00      C    C  
ATOM   2567  CG2 VAL E 494     -17.431 -19.006  25.036  1.00  0.00      C    C  
ATOM   2568  H   VAL E 494     -19.591 -15.974  26.844  1.00  0.00      C    H  
ATOM   2569  HA  VAL E 494     -16.783 -16.697  26.205  1.00  0.00      C    H  
ATOM   2570  HB  VAL E 494     -18.400 -18.499  26.887  1.00  0.00      C    H  
ATOM   2571 1HG1 VAL E 494     -20.141 -19.180  25.305  1.00  0.00      C    H  
ATOM   2572 2HG1 VAL E 494     -20.418 -17.528  25.904  1.00  0.00      C    H  
ATOM   2573 3HG1 VAL E 494     -19.756 -17.783  24.272  1.00  0.00      C    H  
ATOM   2574 1HG2 VAL E 494     -17.806 -20.029  25.038  1.00  0.00      C    H  
ATOM   2575 2HG2 VAL E 494     -17.395 -18.634  24.011  1.00  0.00      C    H  
ATOM   2576 3HG2 VAL E 494     -16.429 -18.985  25.465  1.00  0.00      C    H  
ATOM   2577  N   VAL E 495     -16.789 -16.379  23.699  1.00  0.00      C    N  
ATOM   2578  CA  VAL E 495     -16.763 -16.051  22.280  1.00  0.00      C    C  
ATOM   2579  C   VAL E 495     -17.462 -17.131  21.467  1.00  0.00      C    C  
ATOM   2580  O   VAL E 495     -17.257 -18.323  21.698  1.00  0.00      C    O  
ATOM   2581  CB  VAL E 495     -15.313 -15.896  21.782  1.00  0.00      C    C  
ATOM   2582  CG1 VAL E 495     -15.302 -15.718  20.270  1.00  0.00      C    C  
ATOM   2583  CG2 VAL E 495     -14.664 -14.702  22.464  1.00  0.00      C    C  
ATOM   2584  H   VAL E 495     -15.988 -16.831  24.116  1.00  0.00      C    H  
ATOM   2585  HA  VAL E 495     -17.287 -15.106  22.133  1.00  0.00      C    H  
ATOM   2586  HB  VAL E 495     -14.754 -16.802  22.016  1.00  0.00      C    H  
ATOM   2587 1HG1 VAL E 495     -14.273 -15.622  19.922  1.00  0.00      C    H  
ATOM   2588 2HG1 VAL E 495     -15.764 -16.586  19.799  1.00  0.00      C    H  
ATOM   2589 3HG1 VAL E 495     -15.859 -14.820  20.005  1.00  0.00      C    H  
ATOM   2590 1HG2 VAL E 495     -13.637 -14.599  22.115  1.00  0.00      C    H  
ATOM   2591 2HG2 VAL E 495     -15.222 -13.797  22.221  1.00  0.00      C    H  
ATOM   2592 3HG2 VAL E 495     -14.667 -14.852  23.543  1.00  0.00      C    H  
ATOM   2593  N   VAL E 496     -18.283 -16.712  20.513  1.00  0.00      C    N  
ATOM   2594  CA  VAL E 496     -18.989 -17.653  19.653  1.00  0.00      C    C  
ATOM   2595  C   VAL E 496     -18.200 -17.918  18.378  1.00  0.00      C    C  
ATOM   2596  O   VAL E 496     -18.612 -17.526  17.286  1.00  0.00      C    O  
ATOM   2597  CB  VAL E 496     -20.388 -17.114  19.302  1.00  0.00      C    C  
ATOM   2598  CG1 VAL E 496     -21.223 -16.977  20.568  1.00  0.00      C    C  
ATOM   2599  CG2 VAL E 496     -20.253 -15.769  18.605  1.00  0.00      C    C  
ATOM   2600  H   VAL E 496     -18.415 -15.720  20.375  1.00  0.00      C    H  
ATOM   2601  HA  VAL E 496     -19.105 -18.593  20.193  1.00  0.00      C    H  
ATOM   2602  HB  VAL E 496     -20.892 -17.822  18.645  1.00  0.00      C    H  
ATOM   2603 1HG1 VAL E 496     -22.216 -16.606  20.311  1.00  0.00      C    H  
ATOM   2604 2HG1 VAL E 496     -21.314 -17.950  21.050  1.00  0.00      C    H  
ATOM   2605 3HG1 VAL E 496     -20.740 -16.277  21.249  1.00  0.00      C    H  
ATOM   2606 1HG2 VAL E 496     -21.242 -15.391  18.351  1.00  0.00      C    H  
ATOM   2607 2HG2 VAL E 496     -19.754 -15.064  19.270  1.00  0.00      C    H  
ATOM   2608 3HG2 VAL E 496     -19.664 -15.888  17.696  1.00  0.00      C    H  
ATOM   2609  N   VAL E 497     -17.048 -18.562  18.530  1.00  0.00      C    N  
ATOM   2610  CA  VAL E 497     -16.150 -18.811  17.409  1.00  0.00      C    C  
ATOM   2611  C   VAL E 497     -16.691 -19.891  16.481  1.00  0.00      C    C  
ATOM   2612  O   VAL E 497     -16.780 -21.060  16.855  1.00  0.00      C    O  
ATOM   2613  CB  VAL E 497     -14.758 -19.225  17.920  1.00  0.00      C    C  
ATOM   2614  CG1 VAL E 497     -13.829 -19.493  16.745  1.00  0.00      C    C  
ATOM   2615  CG2 VAL E 497     -14.196 -18.122  18.803  1.00  0.00      C    C  
ATOM   2616  H   VAL E 497     -16.779 -18.873  19.452  1.00  0.00      C    H  
ATOM   2617  HA  VAL E 497     -16.048 -17.885  16.841  1.00  0.00      C    H  
ATOM   2618  HB  VAL E 497     -14.845 -20.147  18.494  1.00  0.00      C    H  
ATOM   2619 1HG1 VAL E 497     -12.849 -19.795  17.117  1.00  0.00      C    H  
ATOM   2620 2HG1 VAL E 497     -14.244 -20.289  16.128  1.00  0.00      C    H  
ATOM   2621 3HG1 VAL E 497     -13.725 -18.586  16.149  1.00  0.00      C    H  
ATOM   2622 1HG2 VAL E 497     -13.214 -18.417  19.173  1.00  0.00      C    H  
ATOM   2623 2HG2 VAL E 497     -14.105 -17.203  18.224  1.00  0.00      C    H  
ATOM   2624 3HG2 VAL E 497     -14.866 -17.954  19.647  1.00  0.00      C    H  
ATOM   2625  N   VAL E 498     -17.026 -19.494  15.258  1.00  0.00      C    N  
ATOM   2626  CA  VAL E 498     -17.486 -20.433  14.242  1.00  0.00      C    C  
ATOM   2627  C   VAL E 498     -16.740 -20.219  12.931  1.00  0.00      C    C  
ATOM   2628  O   VAL E 498     -16.241 -19.127  12.662  1.00  0.00      C    O  
ATOM   2629  CB  VAL E 498     -19.002 -20.281  14.012  1.00  0.00      C    C  
ATOM   2630  CG1 VAL E 498     -19.557 -19.184  14.909  1.00  0.00      C    C  
ATOM   2631  CG2 VAL E 498     -19.262 -19.959  12.550  1.00  0.00      C    C  
ATOM   2632  H   VAL E 498     -16.945 -18.516  15.020  1.00  0.00      C    H  
ATOM   2633  HA  VAL E 498     -17.289 -21.447  14.594  1.00  0.00      C    H  
ATOM   2634  HB  VAL E 498     -19.501 -21.214  14.278  1.00  0.00      C    H  
ATOM   2635 1HG1 VAL E 498     -20.631 -19.091  14.748  1.00  0.00      C    H  
ATOM   2636 2HG1 VAL E 498     -19.367 -19.436  15.952  1.00  0.00      C    H  
ATOM   2637 3HG1 VAL E 498     -19.072 -18.238  14.669  1.00  0.00      C    H  
ATOM   2638 1HG2 VAL E 498     -20.335 -19.860  12.385  1.00  0.00      C    H  
ATOM   2639 2HG2 VAL E 498     -18.767 -19.023  12.290  1.00  0.00      C    H  
ATOM   2640 3HG2 VAL E 498     -18.872 -20.762  11.924  1.00  0.00      C    H  
ATOM   2641  N   VAL E 499     -16.638 -21.275  12.132  1.00  0.00      C    N  
ATOM   2642  CA  VAL E 499     -15.866 -21.229  10.895  1.00  0.00      C    C  
ATOM   2643  C   VAL E 499     -16.478 -20.275   9.875  1.00  0.00      C    C  
ATOM   2644  O   VAL E 499     -15.815 -19.865   8.922  1.00  0.00      C    O  
ATOM   2645  CB  VAL E 499     -15.760 -22.635  10.277  1.00  0.00      C    C  
ATOM   2646  CG1 VAL E 499     -16.486 -23.647  11.151  1.00  0.00      C    C  
ATOM   2647  CG2 VAL E 499     -16.355 -22.617   8.878  1.00  0.00      C    C  
ATOM   2648  H   VAL E 499     -17.088 -22.140  12.399  1.00  0.00      C    H  
ATOM   2649  HA  VAL E 499     -14.860 -20.880  11.134  1.00  0.00      C    H  
ATOM   2650  HB  VAL E 499     -14.711 -22.928  10.227  1.00  0.00      C    H  
ATOM   2651 1HG1 VAL E 499     -16.396 -24.641  10.710  1.00  0.00      C    H  
ATOM   2652 2HG1 VAL E 499     -16.042 -23.651  12.147  1.00  0.00      C    H  
ATOM   2653 3HG1 VAL E 499     -17.539 -23.377  11.223  1.00  0.00      C    H  
ATOM   2654 1HG2 VAL E 499     -16.273 -23.608   8.434  1.00  0.00      C    H  
ATOM   2655 2HG2 VAL E 499     -17.405 -22.329   8.932  1.00  0.00      C    H  
ATOM   2656 3HG2 VAL E 499     -15.814 -21.898   8.262  1.00  0.00      C    H  
ATOM   2657  N   VAL E 500     -17.751 -19.945  10.063  1.00  0.00      C    N  
ATOM   2658  CA  VAL E 500     -18.469 -19.109   9.106  1.00  0.00      C    C  
ATOM   2659  C   VAL E 500     -18.455 -17.640   9.511  1.00  0.00      C    C  
ATOM   2660  O   VAL E 500     -19.021 -16.793   8.820  1.00  0.00      C    O  
ATOM   2661  CB  VAL E 500     -19.926 -19.584   8.967  1.00  0.00      C    C  
ATOM   2662  CG1 VAL E 500     -20.180 -20.768   9.889  1.00  0.00      C    C  
ATOM   2663  CG2 VAL E 500     -20.865 -18.436   9.302  1.00  0.00      C    C  
ATOM   2664  H   VAL E 500     -18.239 -20.297  10.874  1.00  0.00      C    H  
ATOM   2665  HA  VAL E 500     -17.980 -19.205   8.136  1.00  0.00      C    H  
ATOM   2666  HB  VAL E 500     -20.100 -19.915   7.943  1.00  0.00      C    H  
ATOM   2667 1HG1 VAL E 500     -21.211 -21.104   9.776  1.00  0.00      C    H  
ATOM   2668 2HG1 VAL E 500     -19.503 -21.582   9.631  1.00  0.00      C    H  
ATOM   2669 3HG1 VAL E 500     -20.008 -20.466  10.922  1.00  0.00      C    H  
ATOM   2670 1HG2 VAL E 500     -21.897 -18.767   9.195  1.00  0.00      C    H  
ATOM   2671 2HG2 VAL E 500     -20.691 -18.112  10.329  1.00  0.00      C    H  
ATOM   2672 3HG2 VAL E 500     -20.679 -17.604   8.623  1.00  0.00      C    H  
ATOM   2673  N   VAL E 501     -17.813 -17.341  10.635  1.00  0.00      C    N  
ATOM   2674  CA  VAL E 501     -17.753 -15.972  11.135  1.00  0.00      C    C  
ATOM   2675  C   VAL E 501     -16.943 -15.074  10.212  1.00  0.00      C    C  
ATOM   2676  O   VAL E 501     -15.984 -15.520   9.580  1.00  0.00      C    O  
ATOM   2677  CB  VAL E 501     -17.131 -15.937  12.544  1.00  0.00      C    C  
ATOM   2678  CG1 VAL E 501     -16.891 -14.494  12.967  1.00  0.00      C    C  
ATOM   2679  CG2 VAL E 501     -18.058 -16.634  13.526  1.00  0.00      C    C  
ATOM   2680  H   VAL E 501     -17.363 -18.078  11.158  1.00  0.00      C    H  
ATOM   2681  HA  VAL E 501     -18.770 -15.583  11.194  1.00  0.00      C    H  
ATOM   2682  HB  VAL E 501     -16.167 -16.444  12.524  1.00  0.00      C    H  
ATOM   2683 1HG1 VAL E 501     -16.439 -14.476  13.960  1.00  0.00      C    H  
ATOM   2684 2HG1 VAL E 501     -16.220 -14.013  12.255  1.00  0.00      C    H  
ATOM   2685 3HG1 VAL E 501     -17.840 -13.959  12.991  1.00  0.00      C    H  
ATOM   2686 1HG2 VAL E 501     -17.614 -16.615  14.521  1.00  0.00      C    H  
ATOM   2687 2HG2 VAL E 501     -19.018 -16.119  13.547  1.00  0.00      C    H  
ATOM   2688 3HG2 VAL E 501     -18.207 -17.668  13.215  1.00  0.00      C    H  
ATOM   2689  N   VAL E 502     -17.303 -13.796  10.173  1.00  0.00      C    N  
ATOM   2690  CA  VAL E 502     -16.522 -12.807   9.441  1.00  0.00      C    C  
ATOM   2691  C   VAL E 502     -15.285 -12.409  10.238  1.00  0.00      C    C  
ATOM   2692  O   VAL E 502     -15.156 -12.756  11.413  1.00  0.00      C    O  
ATOM   2693  CB  VAL E 502     -17.373 -11.560   9.132  1.00  0.00      C    C  
ATOM   2694  CG1 VAL E 502     -18.794 -11.760   9.638  1.00  0.00      C    C  
ATOM   2695  CG2 VAL E 502     -16.740 -10.341   9.784  1.00  0.00      C    C  
ATOM   2696  H   VAL E 502     -18.119 -13.497  10.688  1.00  0.00      C    H  
ATOM   2697  HA  VAL E 502     -16.201 -13.249   8.497  1.00  0.00      C    H  
ATOM   2698  HB  VAL E 502     -17.421 -11.417   8.053  1.00  0.00      C    H  
ATOM   2699 1HG1 VAL E 502     -19.391 -10.877   9.404  1.00  0.00      C    H  
ATOM   2700 2HG1 VAL E 502     -19.233 -12.633   9.155  1.00  0.00      C    H  
ATOM   2701 3HG1 VAL E 502     -18.778 -11.911  10.716  1.00  0.00      C    H  
ATOM   2702 1HG2 VAL E 502     -17.337  -9.458   9.557  1.00  0.00      C    H  
ATOM   2703 2HG2 VAL E 502     -16.700 -10.486  10.863  1.00  0.00      C    H  
ATOM   2704 3HG2 VAL E 502     -15.730 -10.205   9.397  1.00  0.00      C    H  
ATOM   2705  N   VAL E 503     -14.363 -11.711   9.588  1.00  0.00      C    N  
ATOM   2706  CA  VAL E 503     -13.092 -11.359  10.211  1.00  0.00      C    C  
ATOM   2707  C   VAL E 503     -13.274 -10.883  11.648  1.00  0.00      C    C  
ATOM   2708  O   VAL E 503     -12.568 -11.329  12.552  1.00  0.00      C    O  
ATOM   2709  CB  VAL E 503     -12.379 -10.263   9.396  1.00  0.00      C    C  
ATOM   2710  CG1 VAL E 503     -13.250  -9.831   8.226  1.00  0.00      C    C  
ATOM   2711  CG2 VAL E 503     -12.075  -9.079  10.301  1.00  0.00      C    C  
ATOM   2712  H   VAL E 503     -14.536 -11.436   8.632  1.00  0.00      C    H  
ATOM   2713  HA  VAL E 503     -12.460 -12.247  10.220  1.00  0.00      C    H  
ATOM   2714  HB  VAL E 503     -11.450 -10.664   8.991  1.00  0.00      C    H  
ATOM   2715 1HG1 VAL E 503     -12.731  -9.064   7.650  1.00  0.00      C    H  
ATOM   2716 2HG1 VAL E 503     -13.451 -10.690   7.586  1.00  0.00      C    H  
ATOM   2717 3HG1 VAL E 503     -14.190  -9.429   8.601  1.00  0.00      C    H  
ATOM   2718 1HG2 VAL E 503     -11.562  -8.306   9.729  1.00  0.00      C    H  
ATOM   2719 2HG2 VAL E 503     -13.007  -8.677  10.699  1.00  0.00      C    H  
ATOM   2720 3HG2 VAL E 503     -11.439  -9.404  11.124  1.00  0.00      C    H  
ATOM   2721  N   VAL E 504     -14.197  -9.948  11.848  1.00  0.00      C    N  
ATOM   2722  CA  VAL E 504     -14.382  -9.317  13.151  1.00  0.00      C    C  
ATOM   2723  C   VAL E 504     -14.694 -10.331  14.247  1.00  0.00      C    C  
ATOM   2724  O   VAL E 504     -14.423 -10.087  15.422  1.00  0.00      C    O  
ATOM   2725  CB  VAL E 504     -15.516  -8.276  13.089  1.00  0.00      C    C  
ATOM   2726  CG1 VAL E 504     -16.113  -8.236  11.692  1.00  0.00      C    C  
ATOM   2727  CG2 VAL E 504     -16.583  -8.630  14.115  1.00  0.00      C    C  
ATOM   2728  H   VAL E 504     -14.765  -9.644  11.070  1.00  0.00      C    H  
ATOM   2729  HA  VAL E 504     -13.458  -8.801  13.414  1.00  0.00      C    H  
ATOM   2730  HB  VAL E 504     -15.110  -7.288  13.307  1.00  0.00      C    H  
ATOM   2731 1HG1 VAL E 504     -16.907  -7.489  11.657  1.00  0.00      C    H  
ATOM   2732 2HG1 VAL E 504     -15.337  -7.974  10.973  1.00  0.00      C    H  
ATOM   2733 3HG1 VAL E 504     -16.525  -9.213  11.443  1.00  0.00      C    H  
ATOM   2734 1HG2 VAL E 504     -17.382  -7.890  14.080  1.00  0.00      C    H  
ATOM   2735 2HG2 VAL E 504     -16.991  -9.616  13.891  1.00  0.00      C    H  
ATOM   2736 3HG2 VAL E 504     -16.141  -8.639  15.112  1.00  0.00      C    H  
ATOM   2737  N   VAL E 505     -15.297 -11.453  13.866  1.00  0.00      C    N  
ATOM   2738  CA  VAL E 505     -15.743 -12.440  14.844  1.00  0.00      C    C  
ATOM   2739  C   VAL E 505     -14.928 -13.726  14.777  1.00  0.00      C    C  
ATOM   2740  O   VAL E 505     -15.259 -14.713  15.434  1.00  0.00      C    O  
ATOM   2741  CB  VAL E 505     -17.233 -12.765  14.633  1.00  0.00      C    C  
ATOM   2742  CG1 VAL E 505     -17.778 -11.971  13.456  1.00  0.00      C    C  
ATOM   2743  CG2 VAL E 505     -17.395 -14.257  14.393  1.00  0.00      C    C  
ATOM   2744  H   VAL E 505     -15.472 -11.613  12.884  1.00  0.00      C    H  
ATOM   2745  HA  VAL E 505     -15.624 -12.009  15.839  1.00  0.00      C    H  
ATOM   2746  HB  VAL E 505     -17.794 -12.473  15.521  1.00  0.00      C    H  
ATOM   2747 1HG1 VAL E 505     -18.835 -12.199  13.321  1.00  0.00      C    H  
ATOM   2748 2HG1 VAL E 505     -17.658 -10.905  13.650  1.00  0.00      C    H  
ATOM   2749 3HG1 VAL E 505     -17.231 -12.240  12.553  1.00  0.00      C    H  
ATOM   2750 1HG2 VAL E 505     -18.450 -14.490  14.252  1.00  0.00      C    H  
ATOM   2751 2HG2 VAL E 505     -16.838 -14.545  13.501  1.00  0.00      C    H  
ATOM   2752 3HG2 VAL E 505     -17.014 -14.808  15.253  1.00  0.00      C    H  
ATOM   2753  N   VAL E 506     -13.852 -13.707  13.998  1.00  0.00      C    N  
ATOM   2754  CA  VAL E 506     -12.969 -14.863  13.896  1.00  0.00      C    C  
ATOM   2755  C   VAL E 506     -11.926 -14.856  15.008  1.00  0.00      C    C  
ATOM   2756  O   VAL E 506     -11.527 -13.796  15.490  1.00  0.00      C    O  
ATOM   2757  CB  VAL E 506     -12.267 -14.890  12.526  1.00  0.00      C    C  
ATOM   2758  CG1 VAL E 506     -11.300 -13.723  12.411  1.00  0.00      C    C  
ATOM   2759  CG2 VAL E 506     -11.531 -16.211  12.362  1.00  0.00      C    C  
ATOM   2760  H   VAL E 506     -13.636 -12.871  13.473  1.00  0.00      C    H  
ATOM   2761  HA  VAL E 506     -13.572 -15.767  13.992  1.00  0.00      C    H  
ATOM   2762  HB  VAL E 506     -13.013 -14.785  11.738  1.00  0.00      C    H  
ATOM   2763 1HG1 VAL E 506     -10.816 -13.745  11.434  1.00  0.00      C    H  
ATOM   2764 2HG1 VAL E 506     -11.846 -12.786  12.524  1.00  0.00      C    H  
ATOM   2765 3HG1 VAL E 506     -10.543 -13.799  13.192  1.00  0.00      C    H  
ATOM   2766 1HG2 VAL E 506     -11.042 -16.237  11.390  1.00  0.00      C    H  
ATOM   2767 2HG2 VAL E 506     -10.783 -16.311  13.149  1.00  0.00      C    H  
ATOM   2768 3HG2 VAL E 506     -12.242 -17.035  12.433  1.00  0.00      C    H  
ATOM   2769  N   VAL E 507     -11.506 -16.045  15.429  1.00  0.00      C    N  
ATOM   2770  CA  VAL E 507     -10.567 -16.178  16.537  1.00  0.00      C    C  
ATOM   2771  C   VAL E 507      -9.159 -15.753  16.143  1.00  0.00      C    C  
ATOM   2772  O   VAL E 507      -8.701 -16.034  15.035  1.00  0.00      C    O  
ATOM   2773  CB  VAL E 507     -10.532 -17.634  17.041  1.00  0.00      C    C  
ATOM   2774  CG1 VAL E 507     -11.912 -18.054  17.525  1.00  0.00      C    C  
ATOM   2775  CG2 VAL E 507     -10.059 -18.544  15.919  1.00  0.00      C    C  
ATOM   2776  H   VAL E 507     -11.859 -16.878  14.981  1.00  0.00      C    H  
ATOM   2777  HA  VAL E 507     -10.906 -15.538  17.352  1.00  0.00      C    H  
ATOM   2778  HB  VAL E 507      -9.846 -17.705  17.886  1.00  0.00      C    H  
ATOM   2779 1HG1 VAL E 507     -11.873 -19.081  17.889  1.00  0.00      C    H  
ATOM   2780 2HG1 VAL E 507     -12.230 -17.395  18.332  1.00  0.00      C    H  
ATOM   2781 3HG1 VAL E 507     -12.622 -17.989  16.701  1.00  0.00      C    H  
ATOM   2782 1HG2 VAL E 507     -10.023 -19.573  16.276  1.00  0.00      C    H  
ATOM   2783 2HG2 VAL E 507     -10.750 -18.475  15.079  1.00  0.00      C    H  
ATOM   2784 3HG2 VAL E 507      -9.064 -18.237  15.597  1.00  0.00      C    H  
ATOM   2785  N   VAL E 508      -8.462 -15.112  17.074  1.00  0.00      C    N  
ATOM   2786  CA  VAL E 508      -7.060 -14.760  16.885  1.00  0.00      C    C  
ATOM   2787  C   VAL E 508      -6.252 -15.054  18.143  1.00  0.00      C    C  
ATOM   2788  O   VAL E 508      -6.568 -14.557  19.223  1.00  0.00      C    O  
ATOM   2789  CB  VAL E 508      -6.913 -13.270  16.522  1.00  0.00      C    C  
ATOM   2790  CG1 VAL E 508      -8.278 -12.603  16.476  1.00  0.00      C    C  
ATOM   2791  CG2 VAL E 508      -6.020 -12.589  17.548  1.00  0.00      C    C  
ATOM   2792  H   VAL E 508      -8.909 -14.886  17.951  1.00  0.00      C    H  
ATOM   2793  HA  VAL E 508      -6.661 -15.358  16.066  1.00  0.00      C    H  
ATOM   2794  HB  VAL E 508      -6.465 -13.183  15.531  1.00  0.00      C    H  
ATOM   2795 1HG1 VAL E 508      -8.160 -11.552  16.209  1.00  0.00      C    H  
ATOM   2796 2HG1 VAL E 508      -8.901 -13.098  15.731  1.00  0.00      C    H  
ATOM   2797 3HG1 VAL E 508      -8.752 -12.677  17.454  1.00  0.00      C    H  
ATOM   2798 1HG2 VAL E 508      -5.904 -11.537  17.290  1.00  0.00      C    H  
ATOM   2799 2HG2 VAL E 508      -6.473 -12.673  18.537  1.00  0.00      C    H  
ATOM   2800 3HG2 VAL E 508      -5.042 -13.071  17.555  1.00  0.00      C    H  
ATOM   2801  N   VAL E 509      -5.204 -15.856  17.995  1.00  0.00      C    N  
ATOM   2802  CA  VAL E 509      -4.332 -16.183  19.118  1.00  0.00      C    C  
ATOM   2803  C   VAL E 509      -3.301 -15.085  19.341  1.00  0.00      C    C  
ATOM   2804  O   VAL E 509      -2.514 -14.767  18.449  1.00  0.00      C    O  
ATOM   2805  CB  VAL E 509      -3.622 -17.528  18.872  1.00  0.00      C    C  
ATOM   2806  CG1 VAL E 509      -2.681 -17.838  20.025  1.00  0.00      C    C  
ATOM   2807  CG2 VAL E 509      -4.664 -18.628  18.724  1.00  0.00      C    C  
ATOM   2808  H   VAL E 509      -5.000 -16.240  17.084  1.00  0.00      C    H  
ATOM   2809  HA  VAL E 509      -4.945 -16.275  20.016  1.00  0.00      C    H  
ATOM   2810  HB  VAL E 509      -3.026 -17.460  17.962  1.00  0.00      C    H  
ATOM   2811 1HG1 VAL E 509      -2.177 -18.786  19.837  1.00  0.00      C    H  
ATOM   2812 2HG1 VAL E 509      -1.940 -17.044  20.112  1.00  0.00      C    H  
ATOM   2813 3HG1 VAL E 509      -3.251 -17.907  20.950  1.00  0.00      C    H  
ATOM   2814 1HG2 VAL E 509      -4.167 -19.580  18.542  1.00  0.00      C    H  
ATOM   2815 2HG2 VAL E 509      -5.255 -18.695  19.638  1.00  0.00      C    H  
ATOM   2816 3HG2 VAL E 509      -5.321 -18.396  17.885  1.00  0.00      C    H  
ATOM   2817  N   VAL E 510      -3.342 -14.474  20.522  1.00  0.00      C    N  
ATOM   2818  CA  VAL E 510      -2.513 -13.312  20.809  1.00  0.00      C    C  
ATOM   2819  C   VAL E 510      -1.393 -13.628  21.793  1.00  0.00      C    C  
ATOM   2820  O   VAL E 510      -1.625 -14.239  22.838  1.00  0.00      C    O  
ATOM   2821  CB  VAL E 510      -3.376 -12.170  21.375  1.00  0.00      C    C  
ATOM   2822  CG1 VAL E 510      -2.496 -10.978  21.727  1.00  0.00      C    C  
ATOM   2823  CG2 VAL E 510      -4.425 -11.770  20.345  1.00  0.00      C    C  
ATOM   2824  H   VAL E 510      -3.987 -14.804  21.223  1.00  0.00      C    H  
ATOM   2825  HA  VAL E 510      -2.064 -12.974  19.874  1.00  0.00      C    H  
ATOM   2826  HB  VAL E 510      -3.863 -12.510  22.288  1.00  0.00      C    H  
ATOM   2827 1HG1 VAL E 510      -3.112 -10.179  22.140  1.00  0.00      C    H  
ATOM   2828 2HG1 VAL E 510      -1.753 -11.280  22.465  1.00  0.00      C    H  
ATOM   2829 3HG1 VAL E 510      -1.992 -10.620  20.830  1.00  0.00      C    H  
ATOM   2830 1HG2 VAL E 510      -5.044 -10.969  20.748  1.00  0.00      C    H  
ATOM   2831 2HG2 VAL E 510      -3.931 -11.425  19.437  1.00  0.00      C    H  
ATOM   2832 3HG2 VAL E 510      -5.053 -12.631  20.112  1.00  0.00      C    H  
ATOM   2833  N   VAL E 511      -0.189 -13.164  21.474  1.00  0.00      C    N  
ATOM   2834  CA  VAL E 511       0.947 -13.270  22.380  1.00  0.00      C    C  
ATOM   2835  C   VAL E 511       1.679 -11.939  22.482  1.00  0.00      C    C  
ATOM   2836  O   VAL E 511       2.173 -11.412  21.483  1.00  0.00      C    O  
ATOM   2837  CB  VAL E 511       1.924 -14.358  21.902  1.00  0.00      C    C  
ATOM   2838  CG1 VAL E 511       2.378 -14.069  20.478  1.00  0.00      C    C  
ATOM   2839  CG2 VAL E 511       3.123 -14.406  22.840  1.00  0.00      C    C  
ATOM   2840  H   VAL E 511      -0.066 -12.700  20.587  1.00  0.00      C    H  
ATOM   2841  HA  VAL E 511       0.579 -13.541  23.370  1.00  0.00      C    H  
ATOM   2842  HB  VAL E 511       1.414 -15.321  21.901  1.00  0.00      C    H  
ATOM   2843 1HG1 VAL E 511       3.064 -14.849  20.145  1.00  0.00      C    H  
ATOM   2844 2HG1 VAL E 511       1.512 -14.042  19.817  1.00  0.00      C    H  
ATOM   2845 3HG1 VAL E 511       2.883 -13.105  20.452  1.00  0.00      C    H  
ATOM   2846 1HG2 VAL E 511       3.817 -15.181  22.513  1.00  0.00      C    H  
ATOM   2847 2HG2 VAL E 511       3.626 -13.439  22.829  1.00  0.00      C    H  
ATOM   2848 3HG2 VAL E 511       2.786 -14.626  23.853  1.00  0.00      C    H  
ATOM   2849  N   VAL E 512       1.734 -11.388  23.690  1.00  0.00      C    N  
ATOM   2850  CA  VAL E 512       2.369 -10.093  23.909  1.00  0.00      C    C  
ATOM   2851  C   VAL E 512       3.748 -10.251  24.535  1.00  0.00      C    C  
ATOM   2852  O   VAL E 512       3.885 -10.784  25.637  1.00  0.00      C    O  
ATOM   2853  CB  VAL E 512       1.492  -9.211  24.814  1.00  0.00      C    C  
ATOM   2854  CG1 VAL E 512       1.236  -9.907  26.143  1.00  0.00      C    C  
ATOM   2855  CG2 VAL E 512       2.187  -7.873  25.042  1.00  0.00      C    C  
ATOM   2856  H   VAL E 512       1.318 -11.874  24.471  1.00  0.00      C    H  
ATOM   2857  HA  VAL E 512       2.480  -9.598  22.944  1.00  0.00      C    H  
ATOM   2858  HB  VAL E 512       0.527  -9.047  24.331  1.00  0.00      C    H  
ATOM   2859 1HG1 VAL E 512       0.606  -9.277  26.771  1.00  0.00      C    H  
ATOM   2860 2HG1 VAL E 512       0.735 -10.858  25.965  1.00  0.00      C    H  
ATOM   2861 3HG1 VAL E 512       2.186 -10.086  26.647  1.00  0.00      C    H  
ATOM   2862 1HG2 VAL E 512       1.566  -7.240  25.674  1.00  0.00      C    H  
ATOM   2863 2HG2 VAL E 512       3.147  -8.043  25.530  1.00  0.00      C    H  
ATOM   2864 3HG2 VAL E 512       2.351  -7.380  24.083  1.00  0.00      C    H  
ATOM   2865  N   VAL E 513       4.768  -9.772  23.832  1.00  0.00      C    N  
ATOM   2866  CA  VAL E 513       6.138  -9.829  24.330  1.00  0.00      C    C  
ATOM   2867  C   VAL E 513       6.540  -8.510  24.975  1.00  0.00      C    C  
ATOM   2868  O   VAL E 513       6.871  -7.545  24.286  1.00  0.00      C    O  
ATOM   2869  CB  VAL E 513       7.112 -10.163  23.185  1.00  0.00      C    C  
ATOM   2870  CG1 VAL E 513       8.532 -10.266  23.721  1.00  0.00      C    C  
ATOM   2871  CG2 VAL E 513       6.693 -11.472  22.532  1.00  0.00      C    C  
ATOM   2872  H   VAL E 513       4.589  -9.352  22.931  1.00  0.00      C    H  
ATOM   2873  HA  VAL E 513       6.200 -10.618  25.080  1.00  0.00      C    H  
ATOM   2874  HB  VAL E 513       7.091  -9.361  22.447  1.00  0.00      C    H  
ATOM   2875 1HG1 VAL E 513       9.214 -10.492  22.902  1.00  0.00      C    H  
ATOM   2876 2HG1 VAL E 513       8.816  -9.319  24.179  1.00  0.00      C    H  
ATOM   2877 3HG1 VAL E 513       8.583 -11.060  24.466  1.00  0.00      C    H  
ATOM   2878 1HG2 VAL E 513       7.376 -11.707  21.716  1.00  0.00      C    H  
ATOM   2879 2HG2 VAL E 513       6.721 -12.273  23.271  1.00  0.00      C    H  
ATOM   2880 3HG2 VAL E 513       5.680 -11.376  22.141  1.00  0.00      C    H  
ATOM   2881  N   VAL E 514       6.496  -8.469  26.302  1.00  0.00      C    N  
ATOM   2882  CA  VAL E 514       6.811  -7.256  27.045  1.00  0.00      C    C  
ATOM   2883  C   VAL E 514       8.273  -7.230  27.476  1.00  0.00      C    C  
ATOM   2884  O   VAL E 514       8.755  -8.158  28.123  1.00  0.00      C    O  
ATOM   2885  CB  VAL E 514       5.905  -7.136  28.283  1.00  0.00      C    C  
ATOM   2886  CG1 VAL E 514       6.268  -5.892  29.080  1.00  0.00      C    C  
ATOM   2887  CG2 VAL E 514       4.451  -7.079  27.839  1.00  0.00      C    C  
ATOM   2888  H   VAL E 514       6.226  -9.300  26.811  1.00  0.00      C    H  
ATOM   2889  HA  VAL E 514       6.627  -6.399  26.396  1.00  0.00      C    H  
ATOM   2890  HB  VAL E 514       6.059  -8.002  28.927  1.00  0.00      C    H  
ATOM   2891 1HG1 VAL E 514       5.627  -5.824  29.959  1.00  0.00      C    H  
ATOM   2892 2HG1 VAL E 514       7.309  -5.953  29.395  1.00  0.00      C    H  
ATOM   2893 3HG1 VAL E 514       6.127  -5.008  28.459  1.00  0.00      C    H  
ATOM   2894 1HG2 VAL E 514       3.805  -7.004  28.714  1.00  0.00      C    H  
ATOM   2895 2HG2 VAL E 514       4.299  -6.209  27.200  1.00  0.00      C    H  
ATOM   2896 3HG2 VAL E 514       4.204  -7.984  27.283  1.00  0.00      C    H  
ATOM   2897  N   VAL E 515       8.972  -6.162  27.107  1.00  0.00      C    N  
ATOM   2898  CA  VAL E 515      10.386  -6.019  27.437  1.00  0.00      C    C  
ATOM   2899  C   VAL E 515      10.581  -5.294  28.761  1.00  0.00      C    C  
ATOM   2900  O   VAL E 515       9.835  -4.373  29.093  1.00  0.00      C    O  
ATOM   2901  CB  VAL E 515      11.123  -5.252  26.323  1.00  0.00      C    C  
ATOM   2902  CG1 VAL E 515      10.988  -5.991  25.000  1.00  0.00      C    C  
ATOM   2903  CG2 VAL E 515      10.544  -3.848  26.210  1.00  0.00      C    C  
ATOM   2904  H   VAL E 515       8.515  -5.432  26.580  1.00  0.00      C    H  
ATOM   2905  HA  VAL E 515      10.823  -7.016  27.519  1.00  0.00      C    H  
ATOM   2906  HB  VAL E 515      12.183  -5.193  26.568  1.00  0.00      C    H  
ATOM   2907 1HG1 VAL E 515      11.522  -5.444  24.222  1.00  0.00      C    H  
ATOM   2908 2HG1 VAL E 515      11.413  -6.990  25.096  1.00  0.00      C    H  
ATOM   2909 3HG1 VAL E 515       9.935  -6.068  24.731  1.00  0.00      C    H  
ATOM   2910 1HG2 VAL E 515      11.069  -3.300  25.429  1.00  0.00      C    H  
ATOM   2911 2HG2 VAL E 515       9.484  -3.911  25.959  1.00  0.00      C    H  
ATOM   2912 3HG2 VAL E 515      10.661  -3.328  27.161  1.00  0.00      C    H  
ATOM   2913  N   VAL E 516      11.604  -5.700  29.506  1.00  0.00      C    N  
ATOM   2914  CA  VAL E 516      11.947  -5.046  30.761  1.00  0.00      C    C  
ATOM   2915  C   VAL E 516      13.402  -4.602  30.766  1.00  0.00      C    C  
ATOM   2916  O   VAL E 516      14.309  -5.414  30.573  1.00  0.00      C    O  
ATOM   2917  CB  VAL E 516      11.696  -5.989  31.953  1.00  0.00      C    C  
ATOM   2918  CG1 VAL E 516      12.072  -5.295  33.253  1.00  0.00      C    C  
ATOM   2919  CG2 VAL E 516      10.231  -6.401  31.972  1.00  0.00      C    C  
ATOM   2920  H   VAL E 516      12.169  -6.472  29.184  1.00  0.00      C    H  
ATOM   2921  HA  VAL E 516      11.315  -4.165  30.876  1.00  0.00      C    H  
ATOM   2922  HB  VAL E 516      12.326  -6.872  31.851  1.00  0.00      C    H  
ATOM   2923 1HG1 VAL E 516      11.902  -5.972  34.090  1.00  0.00      C    H  
ATOM   2924 2HG1 VAL E 516      13.125  -5.013  33.222  1.00  0.00      C    H  
ATOM   2925 3HG1 VAL E 516      11.460  -4.402  33.379  1.00  0.00      C    H  
ATOM   2926 1HG2 VAL E 516      10.055  -7.075  32.811  1.00  0.00      C    H  
ATOM   2927 2HG2 VAL E 516       9.605  -5.515  32.081  1.00  0.00      C    H  
ATOM   2928 3HG2 VAL E 516       9.983  -6.909  31.041  1.00  0.00      C    H  
ATOM   2929  N   VAL E 517      13.623  -3.313  30.985  1.00  0.00      C    N  
ATOM   2930  CA  VAL E 517      14.973  -2.766  31.019  1.00  0.00      C    C  
ATOM   2931  C   VAL E 517      15.305  -2.202  32.391  1.00  0.00      C    C  
ATOM   2932  O   VAL E 517      14.830  -1.130  32.764  1.00  0.00      C    O  
ATOM   2933  CB  VAL E 517      15.139  -1.663  29.958  1.00  0.00      C    C  
ATOM   2934  CG1 VAL E 517      13.838  -1.471  29.198  1.00  0.00      C    C  
ATOM   2935  CG2 VAL E 517      15.558  -0.369  30.639  1.00  0.00      C    C  
ATOM   2936  H   VAL E 517      12.836  -2.696  31.136  1.00  0.00      C    H  
ATOM   2937  HA  VAL E 517      15.675  -3.570  30.795  1.00  0.00      C    H  
ATOM   2938  HB  VAL E 517      15.903  -1.965  29.242  1.00  0.00      C    H  
ATOM   2939 1HG1 VAL E 517      13.969  -0.696  28.442  1.00  0.00      C    H  
ATOM   2940 2HG1 VAL E 517      13.559  -2.407  28.713  1.00  0.00      C    H  
ATOM   2941 3HG1 VAL E 517      13.053  -1.172  29.892  1.00  0.00      C    H  
ATOM   2942 1HG2 VAL E 517      15.686   0.412  29.889  1.00  0.00      C    H  
ATOM   2943 2HG2 VAL E 517      14.789  -0.066  31.350  1.00  0.00      C    H  
ATOM   2944 3HG2 VAL E 517      16.499  -0.523  31.166  1.00  0.00      C    H  
ATOM   2945  N   VAL E 518      16.141  -2.921  33.129  1.00  0.00      C    N  
ATOM   2946  CA  VAL E 518      16.596  -2.460  34.432  1.00  0.00      C    C  
ATOM   2947  C   VAL E 518      18.053  -2.032  34.373  1.00  0.00      C    C  
ATOM   2948  O   VAL E 518      18.700  -2.139  33.330  1.00  0.00      C    O  
ATOM   2949  CB  VAL E 518      16.438  -3.572  35.485  1.00  0.00      C    C  
ATOM   2950  CG1 VAL E 518      15.922  -4.841  34.829  1.00  0.00      C    C  
ATOM   2951  CG2 VAL E 518      17.782  -3.828  36.157  1.00  0.00      C    C  
ATOM   2952  H   VAL E 518      16.481  -3.801  32.771  1.00  0.00      C    H  
ATOM   2953  HA  VAL E 518      15.991  -1.603  34.729  1.00  0.00      C    H  
ATOM   2954  HB  VAL E 518      15.707  -3.259  36.232  1.00  0.00      C    H  
ATOM   2955 1HG1 VAL E 518      15.803  -5.618  35.584  1.00  0.00      C    H  
ATOM   2956 2HG1 VAL E 518      14.960  -4.640  34.360  1.00  0.00      C    H  
ATOM   2957 3HG1 VAL E 518      16.633  -5.175  34.073  1.00  0.00      C    H  
ATOM   2958 1HG2 VAL E 518      17.672  -4.608  36.909  1.00  0.00      C    H  
ATOM   2959 2HG2 VAL E 518      18.510  -4.146  35.408  1.00  0.00      C    H  
ATOM   2960 3HG2 VAL E 518      18.130  -2.911  36.633  1.00  0.00      C    H  
ATOM   2961  N   VAL E 519      18.577  -1.584  35.505  1.00  0.00      C    N  
ATOM   2962  CA  VAL E 519      19.989  -1.252  35.606  1.00  0.00      C    C  
ATOM   2963  C   VAL E 519      20.811  -2.526  35.797  1.00  0.00      C    C  
ATOM   2964  O   VAL E 519      21.986  -2.468  36.165  1.00  0.00      C    O  
ATOM   2965  CB  VAL E 519      20.232  -0.277  36.772  1.00  0.00      C    C  
ATOM   2966  CG1 VAL E 519      19.510   1.034  36.508  1.00  0.00      C    C  
ATOM   2967  CG2 VAL E 519      19.740  -0.901  38.069  1.00  0.00      C    C  
ATOM   2968  H   VAL E 519      17.989  -1.494  36.322  1.00  0.00      C    H  
ATOM   2969  HA  VAL E 519      20.300  -0.770  34.679  1.00  0.00      C    H  
ATOM   2970  HB  VAL E 519      21.297  -0.057  36.845  1.00  0.00      C    H  
ATOM   2971 1HG1 VAL E 519      19.695   1.723  37.333  1.00  0.00      C    H  
ATOM   2972 2HG1 VAL E 519      19.878   1.470  35.581  1.00  0.00      C    H  
ATOM   2973 3HG1 VAL E 519      18.439   0.849  36.425  1.00  0.00      C    H  
ATOM   2974 1HG2 VAL E 519      19.914  -0.214  38.897  1.00  0.00      C    H  
ATOM   2975 2HG2 VAL E 519      18.673  -1.110  37.989  1.00  0.00      C    H  
ATOM   2976 3HG2 VAL E 519      20.279  -1.832  38.252  1.00  0.00      C    H  
ATOM   2977  N   VAL E 520      20.187  -3.670  35.531  1.00  0.00      C    N  
ATOM   2978  CA  VAL E 520      20.856  -4.963  35.640  1.00  0.00      C    C  
ATOM   2979  C   VAL E 520      20.818  -5.733  34.318  1.00  0.00      C    C  
ATOM   2980  O   VAL E 520      20.432  -5.188  33.284  1.00  0.00      C    O  
ATOM   2981  CB  VAL E 520      20.207  -5.812  36.745  1.00  0.00      C    C  
ATOM   2982  CG1 VAL E 520      20.324  -5.101  38.087  1.00  0.00      C    C  
ATOM   2983  CG2 VAL E 520      18.739  -6.062  36.411  1.00  0.00      C    C  
ATOM   2984  H   VAL E 520      19.219  -3.643  35.243  1.00  0.00      C    H  
ATOM   2985  HA  VAL E 520      21.901  -4.788  35.910  1.00  0.00      C    H  
ATOM   2986  HB  VAL E 520      20.733  -6.761  36.822  1.00  0.00      C    H  
ATOM   2987 1HG1 VAL E 520      19.875  -5.712  38.870  1.00  0.00      C    H  
ATOM   2988 2HG1 VAL E 520      21.376  -4.932  38.317  1.00  0.00      C    H  
ATOM   2989 3HG1 VAL E 520      19.808  -4.142  38.033  1.00  0.00      C    H  
ATOM   2990 1HG2 VAL E 520      18.286  -6.673  37.190  1.00  0.00      C    H  
ATOM   2991 2HG2 VAL E 520      18.217  -5.108  36.343  1.00  0.00      C    H  
ATOM   2992 3HG2 VAL E 520      18.665  -6.582  35.453  1.00  0.00      C    H  
ATOM   2993  N   VAL E 521      21.241  -6.997  34.351  1.00  0.00      C    N  
ATOM   2994  CA  VAL E 521      21.330  -7.817  33.141  1.00  0.00      C    C  
ATOM   2995  C   VAL E 521      19.948  -8.069  32.519  1.00  0.00      C    C  
ATOM   2996  O   VAL E 521      18.983  -7.393  32.864  1.00  0.00      C    O  
ATOM   2997  CB  VAL E 521      22.031  -9.145  33.478  1.00  0.00      C    C  
ATOM   2998  CG1 VAL E 521      23.437  -8.852  34.009  1.00  0.00      C    C  
ATOM   2999  CG2 VAL E 521      21.233  -9.910  34.516  1.00  0.00      C    C  
ATOM   3000  H   VAL E 521      21.532  -7.393  35.235  1.00  0.00      C    H  
ATOM   3001  HA  VAL E 521      21.937  -7.288  32.416  1.00  0.00      C    H  
ATOM   3002  HB  VAL E 521      22.128  -9.738  32.569  1.00  0.00      C    H  
ATOM   3003 1HG1 VAL E 521      23.954  -9.785  34.234  1.00  0.00      C    H  
ATOM   3004 2HG1 VAL E 521      24.003  -8.302  33.254  1.00  0.00      C    H  
ATOM   3005 3HG1 VAL E 521      23.361  -8.249  34.912  1.00  0.00      C    H  
ATOM   3006 1HG2 VAL E 521      21.737 -10.849  34.744  1.00  0.00      C    H  
ATOM   3007 2HG2 VAL E 521      21.152  -9.309  35.418  1.00  0.00      C    H  
ATOM   3008 3HG2 VAL E 521      20.233 -10.121  34.130  1.00  0.00      C    H  
ATOM   3009  N   VAL E 523      19.864  -9.003  31.560  1.00  0.00      C    N  
ATOM   3010  CA  VAL E 523      20.962  -9.886  31.199  1.00  0.00      C    C  
ATOM   3011  C   VAL E 523      20.850 -10.396  29.755  1.00  0.00      C    C  
ATOM   3012  O   VAL E 523      21.816 -10.917  29.196  1.00  0.00      C    O  
ATOM   3013  CB  VAL E 523      20.977 -11.108  32.141  1.00  0.00      C    C  
ATOM   3014  CG1 VAL E 523      19.551 -11.631  32.311  1.00  0.00      C    C  
ATOM   3015  CG2 VAL E 523      21.871 -12.187  31.569  1.00  0.00      C    C  
ATOM   3016  H   VAL E 523      18.978  -9.136  31.089  1.00  0.00      C    H  
ATOM   3017  HA  VAL E 523      21.893  -9.331  31.309  1.00  0.00      C    H  
ATOM   3018  HB  VAL E 523      21.353 -10.798  33.118  1.00  0.00      C    H  
ATOM   3019 1HG1 VAL E 523      19.545 -12.484  32.988  1.00  0.00      C    H  
ATOM   3020 2HG1 VAL E 523      18.924 -10.839  32.723  1.00  0.00      C    H  
ATOM   3021 3HG1 VAL E 523      19.155 -11.936  31.340  1.00  0.00      C    H  
ATOM   3022 1HG2 VAL E 523      21.880 -13.042  32.248  1.00  0.00      C    H  
ATOM   3023 2HG2 VAL E 523      21.493 -12.503  30.596  1.00  0.00      C    H  
ATOM   3024 3HG2 VAL E 523      22.882 -11.801  31.461  1.00  0.00      C    H  
ATOM   3025  N   VAL E 524      19.644 -10.325  29.191  1.00  0.00      C    N  
ATOM   3026  CA  VAL E 524      19.343 -10.988  27.921  1.00  0.00      C    C  
ATOM   3027  C   VAL E 524      19.800 -10.171  26.711  1.00  0.00      C    C  
ATOM   3028  O   VAL E 524      19.726  -8.942  26.717  1.00  0.00      C    O  
ATOM   3029  CB  VAL E 524      17.831 -11.244  27.821  1.00  0.00      C    C  
ATOM   3030  CG1 VAL E 524      17.494 -11.842  26.465  1.00  0.00      C    C  
ATOM   3031  CG2 VAL E 524      17.402 -12.190  28.937  1.00  0.00      C    C  
ATOM   3032  H   VAL E 524      18.907  -9.842  29.678  1.00  0.00      C    H  
ATOM   3033  HA  VAL E 524      19.859 -11.951  27.909  1.00  0.00      C    H  
ATOM   3034  HB  VAL E 524      17.298 -10.296  27.912  1.00  0.00      C    H  
ATOM   3035 1HG1 VAL E 524      16.418 -12.012  26.395  1.00  0.00      C    H  
ATOM   3036 2HG1 VAL E 524      17.801 -11.151  25.679  1.00  0.00      C    H  
ATOM   3037 3HG1 VAL E 524      18.022 -12.784  26.349  1.00  0.00      C    H  
ATOM   3038 1HG2 VAL E 524      16.328 -12.365  28.878  1.00  0.00      C    H  
ATOM   3039 2HG2 VAL E 524      17.934 -13.132  28.835  1.00  0.00      C    H  
ATOM   3040 3HG2 VAL E 524      17.640 -11.743  29.907  1.00  0.00      C    H  
ATOM   3041  N   VAL E 525      20.289 -10.862  25.677  1.00  0.00      C    N  
ATOM   3042  CA  VAL E 525      20.827 -10.181  24.502  1.00  0.00      C    C  
ATOM   3043  C   VAL E 525      20.629 -10.974  23.207  1.00  0.00      C    C  
ATOM   3044  O   VAL E 525      19.887 -10.549  22.322  1.00  0.00      C    O  
ATOM   3045  CB  VAL E 525      22.326  -9.889  24.702  1.00  0.00      C    C  
ATOM   3046  CG1 VAL E 525      22.872  -9.146  23.498  1.00  0.00      C    C  
ATOM   3047  CG2 VAL E 525      22.511  -9.067  25.970  1.00  0.00      C    C  
ATOM   3048  H   VAL E 525      20.307 -11.869  25.716  1.00  0.00      C    H  
ATOM   3049  HA  VAL E 525      20.308  -9.231  24.400  1.00  0.00      C    H  
ATOM   3050  HB  VAL E 525      22.872 -10.825  24.788  1.00  0.00      C    H  
ATOM   3051 1HG1 VAL E 525      23.934  -8.949  23.646  1.00  0.00      C    H  
ATOM   3052 2HG1 VAL E 525      22.736  -9.754  22.603  1.00  0.00      C    H  
ATOM   3053 3HG1 VAL E 525      22.341  -8.203  23.382  1.00  0.00      C    H  
ATOM   3054 1HG2 VAL E 525      23.570  -8.857  26.122  1.00  0.00      C    H  
ATOM   3055 2HG2 VAL E 525      21.965  -8.128  25.879  1.00  0.00      C    H  
ATOM   3056 3HG2 VAL E 525      22.127  -9.628  26.824  1.00  0.00      C    H  
ATOM   3057  N   VAL E 526      21.348 -12.083  23.075  1.00  0.00      C    N  
ATOM   3058  CA  VAL E 526      21.413 -12.819  21.812  1.00  0.00      C    C  
ATOM   3059  C   VAL E 526      22.793 -12.688  21.184  1.00  0.00      C    C  
ATOM   3060  O   VAL E 526      22.990 -11.898  20.260  1.00  0.00      C    O  
ATOM   3061  CB  VAL E 526      20.362 -12.304  20.808  1.00  0.00      C    C  
ATOM   3062  CG1 VAL E 526      20.527 -13.026  19.471  1.00  0.00      C    C  
ATOM   3063  CG2 VAL E 526      18.965 -12.530  21.359  1.00  0.00      C    C  
ATOM   3064  H   VAL E 526      21.900 -12.404  23.856  1.00  0.00      C    H  
ATOM   3065  HA  VAL E 526      21.217 -13.874  22.013  1.00  0.00      C    H  
ATOM   3066  HB  VAL E 526      20.523 -11.239  20.634  1.00  0.00      C    H  
ATOM   3067 1HG1 VAL E 526      19.793 -12.649  18.758  1.00  0.00      C    H  
ATOM   3068 2HG1 VAL E 526      21.530 -12.850  19.084  1.00  0.00      C    H  
ATOM   3069 3HG1 VAL E 526      20.376 -14.097  19.612  1.00  0.00      C    H  
ATOM   3070 1HG2 VAL E 526      18.229 -12.158  20.645  1.00  0.00      C    H  
ATOM   3071 2HG2 VAL E 526      18.805 -13.597  21.521  1.00  0.00      C    H  
ATOM   3072 3HG2 VAL E 526      18.857 -11.998  22.302  1.00  0.00      C    H  
ATOM   3073  N   VAL E 527      23.752 -13.452  21.693  1.00  0.00      C    N  
ATOM   3074  CA  VAL E 527      25.118 -13.392  21.190  1.00  0.00      C    C  
ATOM   3075  C   VAL E 527      25.187 -13.794  19.722  1.00  0.00      C    C  
ATOM   3076  O   VAL E 527      24.430 -14.651  19.267  1.00  0.00      C    O  
ATOM   3077  CB  VAL E 527      26.040 -14.303  22.021  1.00  0.00      C    C  
ATOM   3078  CG1 VAL E 527      25.735 -15.765  21.726  1.00  0.00      C    C  
ATOM   3079  CG2 VAL E 527      27.492 -13.985  21.697  1.00  0.00      C    C  
ATOM   3080  H   VAL E 527      23.530 -14.085  22.450  1.00  0.00      C    H  
ATOM   3081  HA  VAL E 527      25.473 -12.365  21.285  1.00  0.00      C    H  
ATOM   3082  HB  VAL E 527      25.853 -14.131  23.081  1.00  0.00      C    H  
ATOM   3083 1HG1 VAL E 527      26.385 -16.400  22.329  1.00  0.00      C    H  
ATOM   3084 2HG1 VAL E 527      24.694 -15.976  21.970  1.00  0.00      C    H  
ATOM   3085 3HG1 VAL E 527      25.909 -15.967  20.669  1.00  0.00      C    H  
ATOM   3086 1HG2 VAL E 527      28.145 -14.623  22.292  1.00  0.00      C    H  
ATOM   3087 2HG2 VAL E 527      27.677 -14.165  20.638  1.00  0.00      C    H  
ATOM   3088 3HG2 VAL E 527      27.698 -12.940  21.928  1.00  0.00      C    H  
ATOM      1  N   VAL A   1     -29.188 -14.804  11.640  1.00  0.00           N  
ATOM      2  CA  VAL A   1     -28.927 -14.480  10.243  1.00  0.00           C  
ATOM      3  C   VAL A   1     -29.133 -12.996   9.969  1.00  0.00           C  
ATOM      4  O   VAL A   1     -30.265 -12.537   9.800  1.00  0.00           O  
ATOM      5  CB  VAL A   1     -29.845 -15.302   9.319  1.00  0.00           C  
ATOM      6  CG1 VAL A   1     -29.637 -14.880   7.873  1.00  0.00           C  
ATOM      7  CG2 VAL A   1     -29.547 -16.784   9.490  1.00  0.00           C  
ATOM      8  H   VAL A   1     -30.082 -14.557  12.044  1.00  0.00           H  
ATOM      9  HA  VAL A   1     -27.891 -14.736  10.021  1.00  0.00           H  
ATOM     10  HB  VAL A   1     -30.883 -15.103   9.578  1.00  0.00           H  
ATOM     11 1HG1 VAL A   1     -30.300 -15.458   7.226  1.00  0.00           H  
ATOM     12 2HG1 VAL A   1     -29.864 -13.821   7.770  1.00  0.00           H  
ATOM     13 3HG1 VAL A   1     -28.602 -15.061   7.585  1.00  0.00           H  
ATOM     14 1HG2 VAL A   1     -30.204 -17.363   8.842  1.00  0.00           H  
ATOM     15 2HG2 VAL A   1     -28.509 -16.981   9.225  1.00  0.00           H  
ATOM     16 3HG2 VAL A   1     -29.716 -17.069  10.528  1.00  0.00           H  
ATOM     17  N   VAL A   2     -28.036 -12.252   9.902  1.00  0.00           N  
ATOM     18  CA  VAL A   2     -28.090 -10.832   9.584  1.00  0.00           C  
ATOM     19  C   VAL A   2     -27.892 -10.594   8.090  1.00  0.00           C  
ATOM     20  O   VAL A   2     -27.173 -11.339   7.424  1.00  0.00           O  
ATOM     21  CB  VAL A   2     -27.022 -10.059  10.380  1.00  0.00           C  
ATOM     22  CG1 VAL A   2     -27.278 -10.201  11.876  1.00  0.00           C  
ATOM     23  CG2 VAL A   2     -25.642 -10.591  10.023  1.00  0.00           C  
ATOM     24  H   VAL A   2     -27.139 -12.687  10.065  1.00  0.00           H  
ATOM     25  HA  VAL A   2     -29.074 -10.452   9.867  1.00  0.00           H  
ATOM     26  HB  VAL A   2     -27.084  -8.999  10.130  1.00  0.00           H  
ATOM     27 1HG1 VAL A   2     -26.523  -9.643  12.430  1.00  0.00           H  
ATOM     28 2HG1 VAL A   2     -28.267  -9.811  12.118  1.00  0.00           H  
ATOM     29 3HG1 VAL A   2     -27.225 -11.255  12.155  1.00  0.00           H  
ATOM     30 1HG2 VAL A   2     -24.884 -10.041  10.580  1.00  0.00           H  
ATOM     31 2HG2 VAL A   2     -25.584 -11.650  10.282  1.00  0.00           H  
ATOM     32 3HG2 VAL A   2     -25.470 -10.469   8.956  1.00  0.00           H  
ATOM     33  N   VAL A   3     -28.540  -9.559   7.568  1.00  0.00           N  
ATOM     34  CA  VAL A   3     -28.472  -9.233   6.147  1.00  0.00           C  
ATOM     35  C   VAL A   3     -28.130  -7.761   5.940  1.00  0.00           C  
ATOM     36  O   VAL A   3     -28.696  -6.889   6.603  1.00  0.00           O  
ATOM     37  CB  VAL A   3     -29.813  -9.563   5.462  1.00  0.00           C  
ATOM     38  CG1 VAL A   3     -29.734  -9.250   3.979  1.00  0.00           C  
ATOM     39  CG2 VAL A   3     -30.145 -11.033   5.683  1.00  0.00           C  
ATOM     40  H   VAL A   3     -29.108  -8.982   8.173  1.00  0.00           H  
ATOM     41  HA  VAL A   3     -27.689  -9.841   5.690  1.00  0.00           H  
ATOM     42  HB  VAL A   3     -30.597  -8.940   5.893  1.00  0.00           H  
ATOM     43 1HG1 VAL A   3     -30.693  -9.477   3.511  1.00  0.00           H  
ATOM     44 2HG1 VAL A   3     -29.503  -8.195   3.842  1.00  0.00           H  
ATOM     45 3HG1 VAL A   3     -28.955  -9.857   3.520  1.00  0.00           H  
ATOM     46 1HG2 VAL A   3     -31.099 -11.265   5.211  1.00  0.00           H  
ATOM     47 2HG2 VAL A   3     -29.363 -11.654   5.248  1.00  0.00           H  
ATOM     48 3HG2 VAL A   3     -30.214 -11.234   6.753  1.00  0.00           H  
ATOM     49  N   VAL A   4     -27.162  -7.486   5.067  1.00  0.00           N  
ATOM     50  CA  VAL A   4     -26.620  -6.136   4.944  1.00  0.00           C  
ATOM     51  C   VAL A   4     -26.950  -5.458   3.614  1.00  0.00           C  
ATOM     52  O   VAL A   4     -26.692  -6.002   2.540  1.00  0.00           O  
ATOM     53  CB  VAL A   4     -25.092  -6.146   5.138  1.00  0.00           C  
ATOM     54  CG1 VAL A   4     -24.752  -6.471   6.587  1.00  0.00           C  
ATOM     55  CG2 VAL A   4     -24.465  -7.166   4.203  1.00  0.00           C  
ATOM     56  H   VAL A   4     -26.762  -8.235   4.518  1.00  0.00           H  
ATOM     57  HA  VAL A   4     -27.054  -5.530   5.743  1.00  0.00           H  
ATOM     58  HB  VAL A   4     -24.696  -5.154   4.918  1.00  0.00           H  
ATOM     59 1HG1 VAL A   4     -23.669  -6.461   6.718  1.00  0.00           H  
ATOM     60 2HG1 VAL A   4     -25.202  -5.723   7.242  1.00  0.00           H  
ATOM     61 3HG1 VAL A   4     -25.139  -7.455   6.840  1.00  0.00           H  
ATOM     62 1HG2 VAL A   4     -23.383  -7.162   4.337  1.00  0.00           H  
ATOM     63 2HG2 VAL A   4     -24.855  -8.157   4.429  1.00  0.00           H  
ATOM     64 3HG2 VAL A   4     -24.703  -6.909   3.170  1.00  0.00           H  
ATOM     65  N   VAL A   5     -27.445  -4.229   3.718  1.00  0.00           N  
ATOM     66  CA  VAL A   5     -27.609  -3.299   2.601  1.00  0.00           C  
ATOM     67  C   VAL A   5     -27.513  -1.878   3.158  1.00  0.00           C  
ATOM     68  O   VAL A   5     -27.307  -1.715   4.359  1.00  0.00           O  
ATOM     69  CB  VAL A   5     -28.970  -3.510   1.909  1.00  0.00           C  
ATOM     70  CG1 VAL A   5     -29.242  -4.999   1.715  1.00  0.00           C  
ATOM     71  CG2 VAL A   5     -30.064  -2.880   2.756  1.00  0.00           C  
ATOM     72  H   VAL A   5     -27.676  -3.896   4.643  1.00  0.00           H  
ATOM     73  HA  VAL A   5     -26.806  -3.461   1.876  1.00  0.00           H  
ATOM     74  HB  VAL A   5     -28.951  -3.042   0.924  1.00  0.00           H  
ATOM     75 1HG1 VAL A   5     -30.204  -5.132   1.217  1.00  0.00           H  
ATOM     76 2HG1 VAL A   5     -28.455  -5.438   1.101  1.00  0.00           H  
ATOM     77 3HG1 VAL A   5     -29.265  -5.495   2.685  1.00  0.00           H  
ATOM     78 1HG2 VAL A   5     -31.028  -3.016   2.267  1.00  0.00           H  
ATOM     79 2HG2 VAL A   5     -30.084  -3.355   3.737  1.00  0.00           H  
ATOM     80 3HG2 VAL A   5     -29.865  -1.814   2.873  1.00  0.00           H  
ATOM     81  N   VAL A   6     -27.713  -0.851   2.333  1.00  0.00           N  
ATOM     82  CA  VAL A   6     -27.759  -0.933   0.875  1.00  0.00           C  
ATOM     83  C   VAL A   6     -26.690  -0.005   0.306  1.00  0.00           C  
ATOM     84  O   VAL A   6     -26.839   1.217   0.351  1.00  0.00           O  
ATOM     85  CB  VAL A   6     -29.140  -0.491   0.348  1.00  0.00           C  
ATOM     86  CG1 VAL A   6     -29.029  -0.066  -1.115  1.00  0.00           C  
ATOM     87  CG2 VAL A   6     -30.138  -1.623   0.500  1.00  0.00           C  
ATOM     88  H   VAL A   6     -27.763   0.071   2.748  1.00  0.00           H  
ATOM     89  HA  VAL A   6     -27.554  -1.961   0.562  1.00  0.00           H  
ATOM     90  HB  VAL A   6     -29.477   0.377   0.922  1.00  0.00           H  
ATOM     91 1HG1 VAL A   6     -30.006   0.263  -1.474  1.00  0.00           H  
ATOM     92 2HG1 VAL A   6     -28.318   0.756  -1.202  1.00  0.00           H  
ATOM     93 3HG1 VAL A   6     -28.686  -0.908  -1.714  1.00  0.00           H  
ATOM     94 1HG2 VAL A   6     -31.112  -1.295   0.134  1.00  0.00           H  
ATOM     95 2HG2 VAL A   6     -29.803  -2.482  -0.079  1.00  0.00           H  
ATOM     96 3HG2 VAL A   6     -30.219  -1.901   1.551  1.00  0.00           H  
ATOM     97  N   VAL A   7     -25.565  -0.572  -0.110  1.00  0.00           N  
ATOM     98  CA  VAL A   7     -24.359   0.221  -0.319  1.00  0.00           C  
ATOM     99  C   VAL A   7     -24.035   0.447  -1.789  1.00  0.00           C  
ATOM    100  O   VAL A   7     -24.916   0.402  -2.648  1.00  0.00           O  
ATOM    101  CB  VAL A   7     -23.165  -0.463   0.367  1.00  0.00           C  
ATOM    102  CG1 VAL A   7     -21.946   0.446   0.327  1.00  0.00           C  
ATOM    103  CG2 VAL A   7     -23.534  -0.794   1.807  1.00  0.00           C  
ATOM    104  H   VAL A   7     -25.521  -1.575  -0.208  1.00  0.00           H  
ATOM    105  HA  VAL A   7     -24.514   1.194   0.151  1.00  0.00           H  
ATOM    106  HB  VAL A   7     -22.917  -1.375  -0.172  1.00  0.00           H  
ATOM    107 1HG1 VAL A   7     -21.104  -0.055   0.805  1.00  0.00           H  
ATOM    108 2HG1 VAL A   7     -21.692   0.670  -0.709  1.00  0.00           H  
ATOM    109 3HG1 VAL A   7     -22.164   1.374   0.855  1.00  0.00           H  
ATOM    110 1HG2 VAL A   7     -22.695  -1.289   2.293  1.00  0.00           H  
ATOM    111 2HG2 VAL A   7     -23.775   0.124   2.343  1.00  0.00           H  
ATOM    112 3HG2 VAL A   7     -24.400  -1.458   1.815  1.00  0.00           H  
ATOM    113  N   VAL A   8     -22.757   0.701  -2.067  1.00  0.00           N  
ATOM    114  CA  VAL A   8     -22.294   0.962  -3.425  1.00  0.00           C  
ATOM    115  C   VAL A   8     -21.264   2.088  -3.460  1.00  0.00           C  
ATOM    116  O   VAL A   8     -20.305   2.090  -2.687  1.00  0.00           O  
ATOM    117  CB  VAL A   8     -23.475   1.319  -4.340  1.00  0.00           C  
ATOM    118  CG1 VAL A   8     -22.969   1.658  -5.734  1.00  0.00           C  
ATOM    119  CG2 VAL A   8     -24.444   0.147  -4.396  1.00  0.00           C  
ATOM    120  H   VAL A   8     -22.088   0.717  -1.310  1.00  0.00           H  
ATOM    121  HA  VAL A   8     -21.824   0.054  -3.807  1.00  0.00           H  
ATOM    122  HB  VAL A   8     -23.985   2.199  -3.946  1.00  0.00           H  
ATOM    123 1HG1 VAL A   8     -23.811   1.919  -6.374  1.00  0.00           H  
ATOM    124 2HG1 VAL A   8     -22.281   2.503  -5.675  1.00  0.00           H  
ATOM    125 3HG1 VAL A   8     -22.449   0.796  -6.150  1.00  0.00           H  
ATOM    126 1HG2 VAL A   8     -25.286   0.400  -5.038  1.00  0.00           H  
ATOM    127 2HG2 VAL A   8     -23.932  -0.729  -4.796  1.00  0.00           H  
ATOM    128 3HG2 VAL A   8     -24.806  -0.073  -3.392  1.00  0.00           H  
ATOM    129  N   VAL A   9     -21.453   3.027  -4.381  1.00  0.00           N  
ATOM    130  CA  VAL A   9     -20.489   4.101  -4.592  1.00  0.00           C  
ATOM    131  C   VAL A   9     -21.079   5.464  -4.244  1.00  0.00           C  
ATOM    132  O   VAL A   9     -22.216   5.769  -4.601  1.00  0.00           O  
ATOM    133  CB  VAL A   9     -20.014   4.102  -6.059  1.00  0.00           C  
ATOM    134  CG1 VAL A   9     -20.697   2.977  -6.823  1.00  0.00           C  
ATOM    135  CG2 VAL A   9     -20.325   5.445  -6.694  1.00  0.00           C  
ATOM    136  H   VAL A   9     -22.273   2.981  -4.969  1.00  0.00           H  
ATOM    137  HA  VAL A   9     -19.626   3.921  -3.949  1.00  0.00           H  
ATOM    138  HB  VAL A   9     -18.939   3.922  -6.088  1.00  0.00           H  
ATOM    139 1HG1 VAL A   9     -20.350   2.974  -7.857  1.00  0.00           H  
ATOM    140 2HG1 VAL A   9     -20.456   2.021  -6.357  1.00  0.00           H  
ATOM    141 3HG1 VAL A   9     -21.777   3.129  -6.805  1.00  0.00           H  
ATOM    142 1HG2 VAL A   9     -19.983   5.446  -7.728  1.00  0.00           H  
ATOM    143 2HG2 VAL A   9     -21.402   5.619  -6.668  1.00  0.00           H  
ATOM    144 3HG2 VAL A   9     -19.816   6.236  -6.143  1.00  0.00           H  
ATOM    145  N   VAL A  10     -20.297   6.278  -3.539  1.00  0.00           N  
ATOM    146  CA  VAL A  10     -20.742   7.606  -3.127  1.00  0.00           C  
ATOM    147  C   VAL A  10     -19.728   8.678  -3.505  1.00  0.00           C  
ATOM    148  O   VAL A  10     -18.539   8.398  -3.651  1.00  0.00           O  
ATOM    149  CB  VAL A  10     -20.979   7.644  -1.604  1.00  0.00           C  
ATOM    150  CG1 VAL A  10     -21.976   6.569  -1.205  1.00  0.00           C  
ATOM    151  CG2 VAL A  10     -19.656   7.440  -0.884  1.00  0.00           C  
ATOM    152  H   VAL A  10     -19.373   5.969  -3.279  1.00  0.00           H  
ATOM    153  HA  VAL A  10     -21.685   7.825  -3.631  1.00  0.00           H  
ATOM    154  HB  VAL A  10     -21.403   8.611  -1.331  1.00  0.00           H  
ATOM    155 1HG1 VAL A  10     -22.145   6.612  -0.127  1.00  0.00           H  
ATOM    156 2HG1 VAL A  10     -22.919   6.734  -1.725  1.00  0.00           H  
ATOM    157 3HG1 VAL A  10     -21.581   5.589  -1.471  1.00  0.00           H  
ATOM    158 1HG2 VAL A  10     -19.818   7.476   0.193  1.00  0.00           H  
ATOM    159 2HG2 VAL A  10     -19.239   6.471  -1.155  1.00  0.00           H  
ATOM    160 3HG2 VAL A  10     -18.960   8.228  -1.172  1.00  0.00           H  
ATOM    161  N   VAL A  11     -20.203   9.913  -3.641  1.00  0.00           N  
ATOM    162  CA  VAL A  11     -19.330  11.043  -3.938  1.00  0.00           C  
ATOM    163  C   VAL A  11     -18.803  11.681  -2.658  1.00  0.00           C  
ATOM    164  O   VAL A  11     -19.408  11.548  -1.593  1.00  0.00           O  
ATOM    165  CB  VAL A  11     -20.078  12.102  -4.771  1.00  0.00           C  
ATOM    166  CG1 VAL A  11     -21.509  11.653  -5.023  1.00  0.00           C  
ATOM    167  CG2 VAL A  11     -20.058  13.433  -4.032  1.00  0.00           C  
ATOM    168  H   VAL A  11     -21.193  10.075  -3.520  1.00  0.00           H  
ATOM    169  HA  VAL A  11     -18.482  10.680  -4.519  1.00  0.00           H  
ATOM    170  HB  VAL A  11     -19.586  12.210  -5.738  1.00  0.00           H  
ATOM    171 1HG1 VAL A  11     -22.025  12.406  -5.622  1.00  0.00           H  
ATOM    172 2HG1 VAL A  11     -21.505  10.705  -5.558  1.00  0.00           H  
ATOM    173 3HG1 VAL A  11     -22.025  11.532  -4.071  1.00  0.00           H  
ATOM    174 1HG2 VAL A  11     -20.578  14.185  -4.625  1.00  0.00           H  
ATOM    175 2HG2 VAL A  11     -20.555  13.322  -3.068  1.00  0.00           H  
ATOM    176 3HG2 VAL A  11     -19.026  13.747  -3.874  1.00  0.00           H  
ATOM    177  N   VAL A  12     -17.665  12.356  -2.764  1.00  0.00           N  
ATOM    178  CA  VAL A  12     -17.020  12.966  -1.607  1.00  0.00           C  
ATOM    179  C   VAL A  12     -17.903  14.020  -0.951  1.00  0.00           C  
ATOM    180  O   VAL A  12     -18.712  14.670  -1.614  1.00  0.00           O  
ATOM    181  CB  VAL A  12     -15.684  13.615  -2.016  1.00  0.00           C  
ATOM    182  CG1 VAL A  12     -14.766  12.577  -2.641  1.00  0.00           C  
ATOM    183  CG2 VAL A  12     -15.955  14.748  -2.996  1.00  0.00           C  
ATOM    184  H   VAL A  12     -17.225  12.437  -3.670  1.00  0.00           H  
ATOM    185  HA  VAL A  12     -16.815  12.182  -0.876  1.00  0.00           H  
ATOM    186  HB  VAL A  12     -15.189  14.008  -1.128  1.00  0.00           H  
ATOM    187 1HG1 VAL A  12     -13.821  13.048  -2.916  1.00  0.00           H  
ATOM    188 2HG1 VAL A  12     -14.578  11.779  -1.924  1.00  0.00           H  
ATOM    189 3HG1 VAL A  12     -15.237  12.163  -3.531  1.00  0.00           H  
ATOM    190 1HG2 VAL A  12     -15.014  15.217  -3.280  1.00  0.00           H  
ATOM    191 2HG2 VAL A  12     -16.446  14.351  -3.885  1.00  0.00           H  
ATOM    192 3HG2 VAL A  12     -16.602  15.489  -2.526  1.00  0.00           H  
ATOM    193  N   VAL A  13     -17.701  14.221   0.347  1.00  0.00           N  
ATOM    194  CA  VAL A  13     -18.351  15.303   1.076  1.00  0.00           C  
ATOM    195  C   VAL A  13     -19.872  15.224   0.998  1.00  0.00           C  
ATOM    196  O   VAL A  13     -20.572  16.117   1.478  1.00  0.00           O  
ATOM    197  CB  VAL A  13     -17.877  16.664   0.537  1.00  0.00           C  
ATOM    198  CG1 VAL A  13     -18.483  17.793   1.356  1.00  0.00           C  
ATOM    199  CG2 VAL A  13     -16.356  16.723   0.590  1.00  0.00           C  
ATOM    200  H   VAL A  13     -17.048  13.626   0.837  1.00  0.00           H  
ATOM    201  HA  VAL A  13     -18.058  15.231   2.125  1.00  0.00           H  
ATOM    202  HB  VAL A  13     -18.214  16.781  -0.494  1.00  0.00           H  
ATOM    203 1HG1 VAL A  13     -18.147  18.753   0.959  1.00  0.00           H  
ATOM    204 2HG1 VAL A  13     -19.570  17.739   1.301  1.00  0.00           H  
ATOM    205 3HG1 VAL A  13     -18.165  17.699   2.394  1.00  0.00           H  
ATOM    206 1HG2 VAL A  13     -16.015  17.681   0.200  1.00  0.00           H  
ATOM    207 2HG2 VAL A  13     -16.025  16.612   1.623  1.00  0.00           H  
ATOM    208 3HG2 VAL A  13     -15.941  15.916  -0.014  1.00  0.00           H  
ATOM    209  N   VAL A  14     -20.383  14.140   0.421  1.00  0.00           N  
ATOM    210  CA  VAL A  14     -21.823  13.916   0.373  1.00  0.00           C  
ATOM    211  C   VAL A  14     -22.295  13.140   1.597  1.00  0.00           C  
ATOM    212  O   VAL A  14     -21.514  12.867   2.507  1.00  0.00           O  
ATOM    213  CB  VAL A  14     -22.211  13.145  -0.904  1.00  0.00           C  
ATOM    214  CG1 VAL A  14     -21.787  13.929  -2.137  1.00  0.00           C  
ATOM    215  CG2 VAL A  14     -21.549  11.777  -0.887  1.00  0.00           C  
ATOM    216  H   VAL A  14     -19.760  13.450   0.029  1.00  0.00           H  
ATOM    217  HA  VAL A  14     -22.323  14.885   0.358  1.00  0.00           H  
ATOM    218  HB  VAL A  14     -23.295  13.030  -0.938  1.00  0.00           H  
ATOM    219 1HG1 VAL A  14     -22.077  13.380  -3.034  1.00  0.00           H  
ATOM    220 2HG1 VAL A  14     -22.277  14.903  -2.134  1.00  0.00           H  
ATOM    221 3HG1 VAL A  14     -20.706  14.066  -2.129  1.00  0.00           H  
ATOM    222 1HG2 VAL A  14     -21.830  11.227  -1.784  1.00  0.00           H  
ATOM    223 2HG2 VAL A  14     -20.466  11.897  -0.859  1.00  0.00           H  
ATOM    224 3HG2 VAL A  14     -21.877  11.226  -0.004  1.00  0.00           H  
ATOM    225  N   VAL A  15     -23.573  12.774   1.606  1.00  0.00           N  
ATOM    226  CA  VAL A  15     -24.133  11.987   2.699  1.00  0.00           C  
ATOM    227  C   VAL A  15     -24.259  10.519   2.313  1.00  0.00           C  
ATOM    228  O   VAL A  15     -24.686  10.193   1.206  1.00  0.00           O  
ATOM    229  CB  VAL A  15     -25.516  12.530   3.107  1.00  0.00           C  
ATOM    230  CG1 VAL A  15     -25.376  13.923   3.706  1.00  0.00           C  
ATOM    231  CG2 VAL A  15     -26.424  12.561   1.890  1.00  0.00           C  
ATOM    232  H   VAL A  15     -24.168  13.041   0.835  1.00  0.00           H  
ATOM    233  HA  VAL A  15     -23.465  12.065   3.557  1.00  0.00           H  
ATOM    234  HB  VAL A  15     -25.946  11.880   3.870  1.00  0.00           H  
ATOM    235 1HG1 VAL A  15     -26.360  14.292   4.001  1.00  0.00           H  
ATOM    236 2HG1 VAL A  15     -24.729  13.879   4.581  1.00  0.00           H  
ATOM    237 3HG1 VAL A  15     -24.945  14.596   2.966  1.00  0.00           H  
ATOM    238 1HG2 VAL A  15     -27.407  12.936   2.179  1.00  0.00           H  
ATOM    239 2HG2 VAL A  15     -25.995  13.217   1.132  1.00  0.00           H  
ATOM    240 3HG2 VAL A  15     -26.525  11.554   1.485  1.00  0.00           H  
ATOM    241  N   VAL A  16     -23.891   9.636   3.234  1.00  0.00           N  
ATOM    242  CA  VAL A  16     -23.980   8.198   2.997  1.00  0.00           C  
ATOM    243  C   VAL A  16     -24.772   7.503   4.100  1.00  0.00           C  
ATOM    244  O   VAL A  16     -24.425   7.594   5.277  1.00  0.00           O  
ATOM    245  CB  VAL A  16     -22.571   7.579   2.908  1.00  0.00           C  
ATOM    246  CG1 VAL A  16     -22.677   6.087   2.636  1.00  0.00           C  
ATOM    247  CG2 VAL A  16     -21.783   8.269   1.803  1.00  0.00           C  
ATOM    248  H   VAL A  16     -23.543   9.966   4.123  1.00  0.00           H  
ATOM    249  HA  VAL A  16     -24.489   8.036   2.045  1.00  0.00           H  
ATOM    250  HB  VAL A  16     -22.058   7.709   3.862  1.00  0.00           H  
ATOM    251 1HG1 VAL A  16     -21.677   5.654   2.584  1.00  0.00           H  
ATOM    252 2HG1 VAL A  16     -23.238   5.609   3.438  1.00  0.00           H  
ATOM    253 3HG1 VAL A  16     -23.190   5.927   1.687  1.00  0.00           H  
ATOM    254 1HG2 VAL A  16     -20.784   7.836   1.745  1.00  0.00           H  
ATOM    255 2HG2 VAL A  16     -22.295   8.131   0.851  1.00  0.00           H  
ATOM    256 3HG2 VAL A  16     -21.704   9.333   2.022  1.00  0.00           H  
ATOM    257  N   VAL A  17     -25.841   6.814   3.710  1.00  0.00           N  
ATOM    258  CA  VAL A  17     -26.692   6.119   4.667  1.00  0.00           C  
ATOM    259  C   VAL A  17     -26.763   4.625   4.375  1.00  0.00           C  
ATOM    260  O   VAL A  17     -27.504   4.189   3.496  1.00  0.00           O  
ATOM    261  CB  VAL A  17     -28.115   6.712   4.650  1.00  0.00           C  
ATOM    262  CG1 VAL A  17     -28.974   6.024   5.701  1.00  0.00           C  
ATOM    263  CG2 VAL A  17     -28.046   8.208   4.918  1.00  0.00           C  
ATOM    264  H   VAL A  17     -26.070   6.778   2.728  1.00  0.00           H  
ATOM    265  HA  VAL A  17     -26.272   6.258   5.662  1.00  0.00           H  
ATOM    266  HB  VAL A  17     -28.568   6.530   3.677  1.00  0.00           H  
ATOM    267 1HG1 VAL A  17     -29.983   6.439   5.676  1.00  0.00           H  
ATOM    268 2HG1 VAL A  17     -29.018   4.954   5.493  1.00  0.00           H  
ATOM    269 3HG1 VAL A  17     -28.541   6.183   6.688  1.00  0.00           H  
ATOM    270 1HG2 VAL A  17     -29.052   8.628   4.899  1.00  0.00           H  
ATOM    271 2HG2 VAL A  17     -27.598   8.384   5.896  1.00  0.00           H  
ATOM    272 3HG2 VAL A  17     -27.439   8.687   4.149  1.00  0.00           H  
ATOM    273  N   VAL A  18     -25.996   3.843   5.130  1.00  0.00           N  
ATOM    274  CA  VAL A  18     -26.001   2.390   4.985  1.00  0.00           C  
ATOM    275  C   VAL A  18     -27.083   1.752   5.853  1.00  0.00           C  
ATOM    276  O   VAL A  18     -27.264   2.128   7.013  1.00  0.00           O  
ATOM    277  CB  VAL A  18     -24.623   1.813   5.364  1.00  0.00           C  
ATOM    278  CG1 VAL A  18     -23.547   2.382   4.444  1.00  0.00           C  
ATOM    279  CG2 VAL A  18     -24.313   2.153   6.814  1.00  0.00           C  
ATOM    280  H   VAL A  18     -25.402   4.265   5.830  1.00  0.00           H  
ATOM    281  HA  VAL A  18     -26.203   2.147   3.940  1.00  0.00           H  
ATOM    282  HB  VAL A  18     -24.636   0.731   5.233  1.00  0.00           H  
ATOM    283 1HG1 VAL A  18     -22.578   1.960   4.713  1.00  0.00           H  
ATOM    284 2HG1 VAL A  18     -23.778   2.125   3.410  1.00  0.00           H  
ATOM    285 3HG1 VAL A  18     -23.513   3.466   4.550  1.00  0.00           H  
ATOM    286 1HG2 VAL A  18     -23.342   1.739   7.083  1.00  0.00           H  
ATOM    287 2HG2 VAL A  18     -24.293   3.236   6.936  1.00  0.00           H  
ATOM    288 3HG2 VAL A  18     -25.082   1.727   7.458  1.00  0.00           H  
ATOM    289  N   VAL A  19     -27.816   0.798   5.282  1.00  0.00           N  
ATOM    290  CA  VAL A  19     -28.919   0.146   5.985  1.00  0.00           C  
ATOM    291  C   VAL A  19     -28.665  -1.344   6.198  1.00  0.00           C  
ATOM    292  O   VAL A  19     -28.612  -2.117   5.240  1.00  0.00           O  
ATOM    293  CB  VAL A  19     -30.233   0.316   5.202  1.00  0.00           C  
ATOM    294  CG1 VAL A  19     -30.570   1.791   5.053  1.00  0.00           C  
ATOM    295  CG2 VAL A  19     -30.090  -0.341   3.837  1.00  0.00           C  
ATOM    296  H   VAL A  19     -27.611   0.526   4.331  1.00  0.00           H  
ATOM    297  HA  VAL A  19     -29.029   0.621   6.961  1.00  0.00           H  
ATOM    298  HB  VAL A  19     -31.044  -0.159   5.755  1.00  0.00           H  
ATOM    299 1HG1 VAL A  19     -31.507   1.896   4.506  1.00  0.00           H  
ATOM    300 2HG1 VAL A  19     -30.673   2.241   6.039  1.00  0.00           H  
ATOM    301 3HG1 VAL A  19     -29.773   2.292   4.506  1.00  0.00           H  
ATOM    302 1HG2 VAL A  19     -31.021  -0.234   3.281  1.00  0.00           H  
ATOM    303 2HG2 VAL A  19     -29.281   0.139   3.286  1.00  0.00           H  
ATOM    304 3HG2 VAL A  19     -29.863  -1.401   3.965  1.00  0.00           H  
ATOM    305  N   VAL A  20     -28.516  -1.747   7.454  1.00  0.00           N  
ATOM    306  CA  VAL A  20     -28.248  -3.142   7.777  1.00  0.00           C  
ATOM    307  C   VAL A  20     -29.488  -3.844   8.322  1.00  0.00           C  
ATOM    308  O   VAL A  20     -29.923  -3.573   9.444  1.00  0.00           O  
ATOM    309  CB  VAL A  20     -27.101  -3.242   8.798  1.00  0.00           C  
ATOM    310  CG1 VAL A  20     -27.469  -2.488  10.068  1.00  0.00           C  
ATOM    311  CG2 VAL A  20     -26.823  -4.703   9.105  1.00  0.00           C  
ATOM    312  H   VAL A  20     -28.583  -1.071   8.202  1.00  0.00           H  
ATOM    313  HA  VAL A  20     -27.940  -3.651   6.862  1.00  0.00           H  
ATOM    314  HB  VAL A  20     -26.207  -2.778   8.381  1.00  0.00           H  
ATOM    315 1HG1 VAL A  20     -26.646  -2.554  10.780  1.00  0.00           H  
ATOM    316 2HG1 VAL A  20     -27.657  -1.443   9.827  1.00  0.00           H  
ATOM    317 3HG1 VAL A  20     -28.364  -2.929  10.507  1.00  0.00           H  
ATOM    318 1HG2 VAL A  20     -26.005  -4.774   9.820  1.00  0.00           H  
ATOM    319 2HG2 VAL A  20     -27.717  -5.164   9.526  1.00  0.00           H  
ATOM    320 3HG2 VAL A  20     -26.546  -5.220   8.185  1.00  0.00           H  
ATOM    321  N   VAL A  21     -30.056  -4.743   7.523  1.00  0.00           N  
ATOM    322  CA  VAL A  21     -31.249  -5.483   7.918  1.00  0.00           C  
ATOM    323  C   VAL A  21     -30.907  -6.627   8.867  1.00  0.00           C  
ATOM    324  O   VAL A  21     -29.799  -7.162   8.835  1.00  0.00           O  
ATOM    325  CB  VAL A  21     -31.971  -6.044   6.676  1.00  0.00           C  
ATOM    326  CG1 VAL A  21     -31.096  -7.085   5.989  1.00  0.00           C  
ATOM    327  CG2 VAL A  21     -33.296  -6.658   7.095  1.00  0.00           C  
ATOM    328  H   VAL A  21     -29.647  -4.918   6.616  1.00  0.00           H  
ATOM    329  HA  VAL A  21     -31.927  -4.798   8.431  1.00  0.00           H  
ATOM    330  HB  VAL A  21     -32.147  -5.234   5.967  1.00  0.00           H  
ATOM    331 1HG1 VAL A  21     -31.610  -7.465   5.106  1.00  0.00           H  
ATOM    332 2HG1 VAL A  21     -30.155  -6.625   5.689  1.00  0.00           H  
ATOM    333 3HG1 VAL A  21     -30.899  -7.906   6.676  1.00  0.00           H  
ATOM    334 1HG2 VAL A  21     -33.812  -7.047   6.216  1.00  0.00           H  
ATOM    335 2HG2 VAL A  21     -33.116  -7.471   7.799  1.00  0.00           H  
ATOM    336 3HG2 VAL A  21     -33.916  -5.897   7.571  1.00  0.00           H  
ATOM    337  N   VAL A  22     -31.861  -6.990   9.716  1.00  0.00           N  
ATOM    338  CA  VAL A  22     -31.657  -8.053  10.696  1.00  0.00           C  
ATOM    339  C   VAL A  22     -32.689  -9.164  10.536  1.00  0.00           C  
ATOM    340  O   VAL A  22     -33.888  -8.900  10.439  1.00  0.00           O  
ATOM    341  CB  VAL A  22     -31.732  -7.485  12.127  1.00  0.00           C  
ATOM    342  CG1 VAL A  22     -33.073  -6.804  12.348  1.00  0.00           C  
ATOM    343  CG2 VAL A  22     -31.534  -8.610  13.129  1.00  0.00           C  
ATOM    344  H   VAL A  22     -32.751  -6.514   9.688  1.00  0.00           H  
ATOM    345  HA  VAL A  22     -30.663  -8.477  10.541  1.00  0.00           H  
ATOM    346  HB  VAL A  22     -30.950  -6.736  12.254  1.00  0.00           H  
ATOM    347 1HG1 VAL A  22     -33.113  -6.396  13.357  1.00  0.00           H  
ATOM    348 2HG1 VAL A  22     -33.195  -5.997  11.624  1.00  0.00           H  
ATOM    349 3HG1 VAL A  22     -33.875  -7.531  12.217  1.00  0.00           H  
ATOM    350 1HG2 VAL A  22     -31.576  -8.209  14.140  1.00  0.00           H  
ATOM    351 2HG2 VAL A  22     -32.319  -9.356  13.000  1.00  0.00           H  
ATOM    352 3HG2 VAL A  22     -30.562  -9.078  12.964  1.00  0.00           H  
ATOM    353  N   VAL A  23     -32.219 -10.407  10.508  1.00  0.00           N  
ATOM    354  CA  VAL A  23     -33.101 -11.556  10.350  1.00  0.00           C  
ATOM    355  C   VAL A  23     -32.682 -12.715  11.242  1.00  0.00           C  
ATOM    356  O   VAL A  23     -31.492 -13.003  11.383  1.00  0.00           O  
ATOM    357  CB  VAL A  23     -33.116 -12.029   8.883  1.00  0.00           C  
ATOM    358  CG1 VAL A  23     -31.723 -12.479   8.470  1.00  0.00           C  
ATOM    359  CG2 VAL A  23     -34.112 -13.170   8.731  1.00  0.00           C  
ATOM    360  H   VAL A  23     -31.225 -10.559  10.595  1.00  0.00           H  
ATOM    361  HA  VAL A  23     -34.114 -11.251  10.627  1.00  0.00           H  
ATOM    362  HB  VAL A  23     -33.403 -11.198   8.242  1.00  0.00           H  
ATOM    363 1HG1 VAL A  23     -31.740 -12.805   7.429  1.00  0.00           H  
ATOM    364 2HG1 VAL A  23     -31.027 -11.651   8.579  1.00  0.00           H  
ATOM    365 3HG1 VAL A  23     -31.407 -13.307   9.103  1.00  0.00           H  
ATOM    366 1HG2 VAL A  23     -34.129 -13.501   7.693  1.00  0.00           H  
ATOM    367 2HG2 VAL A  23     -33.815 -13.999   9.373  1.00  0.00           H  
ATOM    368 3HG2 VAL A  23     -35.105 -12.827   9.018  1.00  0.00           H  
ATOM    369  N   VAL A  24     -33.664 -13.415  11.800  1.00  0.00           N  
ATOM    370  CA  VAL A  24     -33.406 -14.642  12.542  1.00  0.00           C  
ATOM    371  C   VAL A  24     -33.166 -14.384  14.025  1.00  0.00           C  
ATOM    372  O   VAL A  24     -32.352 -15.060  14.655  1.00  0.00           O  
ATOM    373  CB  VAL A  24     -32.185 -15.372  11.950  1.00  0.00           C  
ATOM    374  CG1 VAL A  24     -32.443 -15.720  10.490  1.00  0.00           C  
ATOM    375  CG2 VAL A  24     -30.956 -14.484  12.076  1.00  0.00           C  
ATOM    376  H   VAL A  24     -34.620 -13.106  11.677  1.00  0.00           H  
ATOM    377  HA  VAL A  24     -34.276 -15.291  12.440  1.00  0.00           H  
ATOM    378  HB  VAL A  24     -32.025 -16.305  12.493  1.00  0.00           H  
ATOM    379 1HG1 VAL A  24     -31.579 -16.247  10.083  1.00  0.00           H  
ATOM    380 2HG1 VAL A  24     -33.323 -16.360  10.419  1.00  0.00           H  
ATOM    381 3HG1 VAL A  24     -32.612 -14.807   9.921  1.00  0.00           H  
ATOM    382 1HG2 VAL A  24     -30.090 -15.004  11.665  1.00  0.00           H  
ATOM    383 2HG2 VAL A  24     -31.120 -13.558  11.526  1.00  0.00           H  
ATOM    384 3HG2 VAL A  24     -30.779 -14.259  13.127  1.00  0.00           H  
ATOM    385  N   VAL A  25     -33.905 -13.435  14.590  1.00  0.00           N  
ATOM    386  CA  VAL A  25     -33.843 -13.179  16.025  1.00  0.00           C  
ATOM    387  C   VAL A  25     -34.155 -11.725  16.358  1.00  0.00           C  
ATOM    388  O   VAL A  25     -34.042 -10.844  15.507  1.00  0.00           O  
ATOM    389  CB  VAL A  25     -32.453 -13.551  16.575  1.00  0.00           C  
ATOM    390  CG1 VAL A  25     -32.367 -13.197  18.052  1.00  0.00           C  
ATOM    391  CG2 VAL A  25     -32.212 -15.037  16.368  1.00  0.00           C  
ATOM    392  H   VAL A  25     -34.540 -12.896  14.019  1.00  0.00           H  
ATOM    393  HA  VAL A  25     -34.583 -13.812  16.516  1.00  0.00           H  
ATOM    394  HB  VAL A  25     -31.690 -12.977  16.049  1.00  0.00           H  
ATOM    395 1HG1 VAL A  25     -31.378 -13.454  18.432  1.00  0.00           H  
ATOM    396 2HG1 VAL A  25     -32.538 -12.128  18.180  1.00  0.00           H  
ATOM    397 3HG1 VAL A  25     -33.124 -13.754  18.603  1.00  0.00           H  
ATOM    398 1HG2 VAL A  25     -31.228 -15.304  16.752  1.00  0.00           H  
ATOM    399 2HG2 VAL A  25     -32.975 -15.605  16.901  1.00  0.00           H  
ATOM    400 3HG2 VAL A  25     -32.263 -15.269  15.305  1.00  0.00           H  
ATOM    401  N   VAL A  26     -34.568 -11.488  17.600  1.00  0.00           N  
ATOM    402  CA  VAL A  26     -34.961 -10.156  18.048  1.00  0.00           C  
ATOM    403  C   VAL A  26     -33.777  -9.198  18.090  1.00  0.00           C  
ATOM    404  O   VAL A  26     -32.799  -9.431  18.803  1.00  0.00           O  
ATOM    405  CB  VAL A  26     -35.612 -10.233  19.442  1.00  0.00           C  
ATOM    406  CG1 VAL A  26     -35.854  -8.834  19.984  1.00  0.00           C  
ATOM    407  CG2 VAL A  26     -36.922 -11.002  19.345  1.00  0.00           C  
ATOM    408  H   VAL A  26     -34.624 -12.258  18.251  1.00  0.00           H  
ATOM    409  HA  VAL A  26     -35.697  -9.764  17.344  1.00  0.00           H  
ATOM    410  HB  VAL A  26     -34.936 -10.744  20.127  1.00  0.00           H  
ATOM    411 1HG1 VAL A  26     -36.305  -8.900  20.974  1.00  0.00           H  
ATOM    412 2HG1 VAL A  26     -34.907  -8.302  20.052  1.00  0.00           H  
ATOM    413 3HG1 VAL A  26     -36.527  -8.297  19.316  1.00  0.00           H  
ATOM    414 1HG2 VAL A  26     -37.380 -11.067  20.332  1.00  0.00           H  
ATOM    415 2HG2 VAL A  26     -37.599 -10.484  18.664  1.00  0.00           H  
ATOM    416 3HG2 VAL A  26     -36.726 -12.006  18.970  1.00  0.00           H  
ATOM    417  N   VAL A  27     -33.874  -8.116  17.324  1.00  0.00           N  
ATOM    418  CA  VAL A  27     -32.822  -7.107  17.263  1.00  0.00           C  
ATOM    419  C   VAL A  27     -32.678  -6.362  18.585  1.00  0.00           C  
ATOM    420  O   VAL A  27     -31.598  -5.875  18.921  1.00  0.00           O  
ATOM    421  CB  VAL A  27     -33.131  -6.084  16.150  1.00  0.00           C  
ATOM    422  CG1 VAL A  27     -32.259  -4.852  16.323  1.00  0.00           C  
ATOM    423  CG2 VAL A  27     -32.895  -6.722  14.791  1.00  0.00           C  
ATOM    424  H   VAL A  27     -34.703  -7.990  16.764  1.00  0.00           H  
ATOM    425  HA  VAL A  27     -31.878  -7.603  17.035  1.00  0.00           H  
ATOM    426  HB  VAL A  27     -34.171  -5.770  16.232  1.00  0.00           H  
ATOM    427 1HG1 VAL A  27     -32.494  -4.128  15.541  1.00  0.00           H  
ATOM    428 2HG1 VAL A  27     -32.450  -4.406  17.298  1.00  0.00           H  
ATOM    429 3HG1 VAL A  27     -31.209  -5.134  16.251  1.00  0.00           H  
ATOM    430 1HG2 VAL A  27     -33.125  -5.999  14.008  1.00  0.00           H  
ATOM    431 2HG2 VAL A  27     -31.854  -7.031  14.706  1.00  0.00           H  
ATOM    432 3HG2 VAL A  27     -33.543  -7.592  14.681  1.00  0.00           H  
ATOM    433  N   VAL A  28     -33.792  -6.213  19.289  1.00  0.00           N  
ATOM    434  CA  VAL A  28     -33.871  -5.320  20.441  1.00  0.00           C  
ATOM    435  C   VAL A  28     -32.938  -5.722  21.578  1.00  0.00           C  
ATOM    436  O   VAL A  28     -32.503  -4.875  22.359  1.00  0.00           O  
ATOM    437  CB  VAL A  28     -35.317  -5.271  20.968  1.00  0.00           C  
ATOM    438  CG1 VAL A  28     -36.238  -4.694  19.904  1.00  0.00           C  
ATOM    439  CG2 VAL A  28     -35.762  -6.673  21.353  1.00  0.00           C  
ATOM    440  H   VAL A  28     -34.629  -6.687  18.983  1.00  0.00           H  
ATOM    441  HA  VAL A  28     -33.595  -4.319  20.109  1.00  0.00           H  
ATOM    442  HB  VAL A  28     -35.360  -4.617  21.838  1.00  0.00           H  
ATOM    443 1HG1 VAL A  28     -37.257  -4.652  20.289  1.00  0.00           H  
ATOM    444 2HG1 VAL A  28     -35.908  -3.689  19.645  1.00  0.00           H  
ATOM    445 3HG1 VAL A  28     -36.211  -5.326  19.016  1.00  0.00           H  
ATOM    446 1HG2 VAL A  28     -36.782  -6.639  21.733  1.00  0.00           H  
ATOM    447 2HG2 VAL A  28     -35.722  -7.322  20.476  1.00  0.00           H  
ATOM    448 3HG2 VAL A  28     -35.098  -7.065  22.124  1.00  0.00           H  
ATOM    449  N   VAL A  29     -32.689  -7.020  21.718  1.00  0.00           N  
ATOM    450  CA  VAL A  29     -32.001  -7.535  22.899  1.00  0.00           C  
ATOM    451  C   VAL A  29     -30.482  -7.543  22.749  1.00  0.00           C  
ATOM    452  O   VAL A  29     -29.768  -7.992  23.646  1.00  0.00           O  
ATOM    453  CB  VAL A  29     -32.481  -8.964  23.216  1.00  0.00           C  
ATOM    454  CG1 VAL A  29     -33.444  -9.441  22.142  1.00  0.00           C  
ATOM    455  CG2 VAL A  29     -31.277  -9.892  23.305  1.00  0.00           C  
ATOM    456  H   VAL A  29     -33.028  -7.667  21.021  1.00  0.00           H  
ATOM    457  HA  VAL A  29     -32.258  -6.895  23.743  1.00  0.00           H  
ATOM    458  HB  VAL A  29     -33.014  -8.962  24.165  1.00  0.00           H  
ATOM    459 1HG1 VAL A  29     -33.785 -10.449  22.380  1.00  0.00           H  
ATOM    460 2HG1 VAL A  29     -34.300  -8.769  22.097  1.00  0.00           H  
ATOM    461 3HG1 VAL A  29     -32.937  -9.449  21.177  1.00  0.00           H  
ATOM    462 1HG2 VAL A  29     -31.612 -10.903  23.537  1.00  0.00           H  
ATOM    463 2HG2 VAL A  29     -30.749  -9.895  22.351  1.00  0.00           H  
ATOM    464 3HG2 VAL A  29     -30.606  -9.541  24.090  1.00  0.00           H  
ATOM    465  N   VAL A  30     -29.986  -7.053  21.617  1.00  0.00           N  
ATOM    466  CA  VAL A  30     -28.547  -7.043  21.371  1.00  0.00           C  
ATOM    467  C   VAL A  30     -28.033  -5.655  21.016  1.00  0.00           C  
ATOM    468  O   VAL A  30     -28.802  -4.776  20.627  1.00  0.00           O  
ATOM    469  CB  VAL A  30     -28.185  -8.014  20.231  1.00  0.00           C  
ATOM    470  CG1 VAL A  30     -28.606  -9.428  20.593  1.00  0.00           C  
ATOM    471  CG2 VAL A  30     -28.871  -7.561  18.951  1.00  0.00           C  
ATOM    472  H   VAL A  30     -30.614  -6.690  20.913  1.00  0.00           H  
ATOM    473  HA  VAL A  30     -28.044  -7.378  22.280  1.00  0.00           H  
ATOM    474  HB  VAL A  30     -27.105  -8.013  20.089  1.00  0.00           H  
ATOM    475 1HG1 VAL A  30     -28.334 -10.105  19.782  1.00  0.00           H  
ATOM    476 2HG1 VAL A  30     -28.098  -9.735  21.507  1.00  0.00           H  
ATOM    477 3HG1 VAL A  30     -29.683  -9.459  20.746  1.00  0.00           H  
ATOM    478 1HG2 VAL A  30     -28.609  -8.239  18.138  1.00  0.00           H  
ATOM    479 2HG2 VAL A  30     -29.952  -7.568  19.095  1.00  0.00           H  
ATOM    480 3HG2 VAL A  30     -28.544  -6.552  18.701  1.00  0.00           H  
ATOM    481  N   VAL A  31     -26.718  -5.483  21.108  1.00  0.00           N  
ATOM    482  CA  VAL A  31     -26.067  -4.259  20.659  1.00  0.00           C  
ATOM    483  C   VAL A  31     -25.589  -4.399  19.220  1.00  0.00           C  
ATOM    484  O   VAL A  31     -24.862  -5.334  18.887  1.00  0.00           O  
ATOM    485  CB  VAL A  31     -24.865  -3.916  21.560  1.00  0.00           C  
ATOM    486  CG1 VAL A  31     -23.822  -5.024  21.481  1.00  0.00           C  
ATOM    487  CG2 VAL A  31     -24.264  -2.590  21.117  1.00  0.00           C  
ATOM    488  H   VAL A  31     -26.149  -6.236  21.467  1.00  0.00           H  
ATOM    489  HA  VAL A  31     -26.787  -3.442  20.712  1.00  0.00           H  
ATOM    490  HB  VAL A  31     -25.199  -3.844  22.595  1.00  0.00           H  
ATOM    491 1HG1 VAL A  31     -22.979  -4.778  22.129  1.00  0.00           H  
ATOM    492 2HG1 VAL A  31     -24.266  -5.964  21.806  1.00  0.00           H  
ATOM    493 3HG1 VAL A  31     -23.473  -5.122  20.454  1.00  0.00           H  
ATOM    494 1HG2 VAL A  31     -23.418  -2.341  21.757  1.00  0.00           H  
ATOM    495 2HG2 VAL A  31     -23.926  -2.671  20.083  1.00  0.00           H  
ATOM    496 3HG2 VAL A  31     -25.017  -1.805  21.191  1.00  0.00           H  
ATOM    497  N   VAL A  32     -25.999  -3.467  18.369  1.00  0.00           N  
ATOM    498  CA  VAL A  32     -25.602  -3.493  16.967  1.00  0.00           C  
ATOM    499  C   VAL A  32     -24.261  -2.795  16.766  1.00  0.00           C  
ATOM    500  O   VAL A  32     -24.058  -1.673  17.234  1.00  0.00           O  
ATOM    501  CB  VAL A  32     -26.674  -2.818  16.091  1.00  0.00           C  
ATOM    502  CG1 VAL A  32     -26.219  -2.785  14.641  1.00  0.00           C  
ATOM    503  CG2 VAL A  32     -27.984  -3.578  16.222  1.00  0.00           C  
ATOM    504  H   VAL A  32     -26.598  -2.724  18.701  1.00  0.00           H  
ATOM    505  HA  VAL A  32     -25.505  -4.533  16.655  1.00  0.00           H  
ATOM    506  HB  VAL A  32     -26.811  -1.789  16.423  1.00  0.00           H  
ATOM    507 1HG1 VAL A  32     -26.980  -2.297  14.031  1.00  0.00           H  
ATOM    508 2HG1 VAL A  32     -25.285  -2.230  14.569  1.00  0.00           H  
ATOM    509 3HG1 VAL A  32     -26.066  -3.803  14.284  1.00  0.00           H  
ATOM    510 1HG2 VAL A  32     -28.747  -3.097  15.610  1.00  0.00           H  
ATOM    511 2HG2 VAL A  32     -27.844  -4.606  15.887  1.00  0.00           H  
ATOM    512 3HG2 VAL A  32     -28.301  -3.578  17.264  1.00  0.00           H  
ATOM    513  N   VAL A  33     -23.344  -3.472  16.086  1.00  0.00           N  
ATOM    514  CA  VAL A  33     -22.004  -2.944  15.875  1.00  0.00           C  
ATOM    515  C   VAL A  33     -21.719  -2.702  14.398  1.00  0.00           C  
ATOM    516  O   VAL A  33     -22.042  -3.531  13.549  1.00  0.00           O  
ATOM    517  CB  VAL A  33     -20.946  -3.910  16.443  1.00  0.00           C  
ATOM    518  CG1 VAL A  33     -21.112  -4.040  17.948  1.00  0.00           C  
ATOM    519  CG2 VAL A  33     -21.089  -5.267  15.772  1.00  0.00           C  
ATOM    520  H   VAL A  33     -23.578  -4.382  15.716  1.00  0.00           H  
ATOM    521  HA  VAL A  33     -21.923  -1.995  16.403  1.00  0.00           H  
ATOM    522  HB  VAL A  33     -19.955  -3.504  16.251  1.00  0.00           H  
ATOM    523 1HG1 VAL A  33     -20.352  -4.714  18.342  1.00  0.00           H  
ATOM    524 2HG1 VAL A  33     -21.001  -3.059  18.412  1.00  0.00           H  
ATOM    525 3HG1 VAL A  33     -22.102  -4.436  18.173  1.00  0.00           H  
ATOM    526 1HG2 VAL A  33     -20.334  -5.947  16.165  1.00  0.00           H  
ATOM    527 2HG2 VAL A  33     -22.081  -5.668  15.968  1.00  0.00           H  
ATOM    528 3HG2 VAL A  33     -20.950  -5.154  14.696  1.00  0.00           H  
ATOM    529  N   VAL A  34     -21.079  -1.574  14.102  1.00  0.00           N  
ATOM    530  CA  VAL A  34     -20.653  -1.266  12.742  1.00  0.00           C  
ATOM    531  C   VAL A  34     -19.134  -1.304  12.627  1.00  0.00           C  
ATOM    532  O   VAL A  34     -18.439  -0.444  13.171  1.00  0.00           O  
ATOM    533  CB  VAL A  34     -21.162   0.124  12.315  1.00  0.00           C  
ATOM    534  CG1 VAL A  34     -20.697   0.433  10.901  1.00  0.00           C  
ATOM    535  CG2 VAL A  34     -22.680   0.157  12.398  1.00  0.00           C  
ATOM    536  H   VAL A  34     -20.864  -0.923  14.845  1.00  0.00           H  
ATOM    537  HA  VAL A  34     -21.075  -2.014  12.068  1.00  0.00           H  
ATOM    538  HB  VAL A  34     -20.741   0.880  12.977  1.00  0.00           H  
ATOM    539 1HG1 VAL A  34     -21.051   1.423  10.609  1.00  0.00           H  
ATOM    540 2HG1 VAL A  34     -19.609   0.413  10.866  1.00  0.00           H  
ATOM    541 3HG1 VAL A  34     -21.097  -0.313  10.215  1.00  0.00           H  
ATOM    542 1HG2 VAL A  34     -23.038   1.144  12.101  1.00  0.00           H  
ATOM    543 2HG2 VAL A  34     -23.099  -0.597  11.729  1.00  0.00           H  
ATOM    544 3HG2 VAL A  34     -22.993  -0.050  13.420  1.00  0.00           H  
ATOM    545  N   VAL A  35     -18.622  -2.307  11.925  1.00  0.00           N  
ATOM    546  CA  VAL A  35     -17.183  -2.464  11.753  1.00  0.00           C  
ATOM    547  C   VAL A  35     -16.784  -2.359  10.289  1.00  0.00           C  
ATOM    548  O   VAL A  35     -17.220  -3.156   9.457  1.00  0.00           O  
ATOM    549  CB  VAL A  35     -16.717  -3.815  12.321  1.00  0.00           C  
ATOM    550  CG1 VAL A  35     -15.215  -3.967  12.135  1.00  0.00           C  
ATOM    551  CG2 VAL A  35     -17.081  -3.896  13.796  1.00  0.00           C  
ATOM    552  H   VAL A  35     -19.245  -2.980  11.502  1.00  0.00           H  
ATOM    553  HA  VAL A  35     -16.685  -1.667  12.305  1.00  0.00           H  
ATOM    554  HB  VAL A  35     -17.205  -4.623  11.777  1.00  0.00           H  
ATOM    555 1HG1 VAL A  35     -14.894  -4.930  12.531  1.00  0.00           H  
ATOM    556 2HG1 VAL A  35     -14.974  -3.912  11.073  1.00  0.00           H  
ATOM    557 3HG1 VAL A  35     -14.700  -3.167  12.666  1.00  0.00           H  
ATOM    558 1HG2 VAL A  35     -16.758  -4.855  14.199  1.00  0.00           H  
ATOM    559 2HG2 VAL A  35     -16.586  -3.090  14.338  1.00  0.00           H  
ATOM    560 3HG2 VAL A  35     -18.161  -3.799  13.910  1.00  0.00           H  
ATOM    561  N   VAL A  36     -15.956  -1.369   9.976  1.00  0.00           N  
ATOM    562  CA  VAL A  36     -15.507  -1.147   8.607  1.00  0.00           C  
ATOM    563  C   VAL A  36     -14.115  -1.723   8.377  1.00  0.00           C  
ATOM    564  O   VAL A  36     -13.262  -1.689   9.265  1.00  0.00           O  
ATOM    565  CB  VAL A  36     -15.496   0.360   8.284  1.00  0.00           C  
ATOM    566  CG1 VAL A  36     -14.508   1.079   9.189  1.00  0.00           C  
ATOM    567  CG2 VAL A  36     -15.124   0.561   6.822  1.00  0.00           C  
ATOM    568  H   VAL A  36     -15.632  -0.750  10.707  1.00  0.00           H  
ATOM    569  HA  VAL A  36     -16.205  -1.643   7.931  1.00  0.00           H  
ATOM    570  HB  VAL A  36     -16.486   0.775   8.474  1.00  0.00           H  
ATOM    571 1HG1 VAL A  36     -14.514   2.145   8.962  1.00  0.00           H  
ATOM    572 2HG1 VAL A  36     -14.793   0.929  10.231  1.00  0.00           H  
ATOM    573 3HG1 VAL A  36     -13.508   0.679   9.025  1.00  0.00           H  
ATOM    574 1HG2 VAL A  36     -15.126   1.625   6.590  1.00  0.00           H  
ATOM    575 2HG2 VAL A  36     -14.132   0.149   6.639  1.00  0.00           H  
ATOM    576 3HG2 VAL A  36     -15.851   0.051   6.188  1.00  0.00           H  
ATOM    577  N   VAL A  37     -13.888  -2.241   7.175  1.00  0.00           N  
ATOM    578  CA  VAL A  37     -12.587  -2.781   6.801  1.00  0.00           C  
ATOM    579  C   VAL A  37     -12.053  -2.092   5.551  1.00  0.00           C  
ATOM    580  O   VAL A  37     -12.577  -2.285   4.454  1.00  0.00           O  
ATOM    581  CB  VAL A  37     -12.683  -4.299   6.558  1.00  0.00           C  
ATOM    582  CG1 VAL A  37     -14.122  -4.763   6.727  1.00  0.00           C  
ATOM    583  CG2 VAL A  37     -12.181  -4.620   5.158  1.00  0.00           C  
ATOM    584  H   VAL A  37     -14.635  -2.248   6.495  1.00  0.00           H  
ATOM    585  HA  VAL A  37     -11.889  -2.603   7.620  1.00  0.00           H  
ATOM    586  HB  VAL A  37     -12.075  -4.821   7.296  1.00  0.00           H  
ATOM    587 1HG1 VAL A  37     -14.180  -5.839   6.564  1.00  0.00           H  
ATOM    588 2HG1 VAL A  37     -14.463  -4.529   7.736  1.00  0.00           H  
ATOM    589 3HG1 VAL A  37     -14.756  -4.251   6.003  1.00  0.00           H  
ATOM    590 1HG2 VAL A  37     -12.242  -5.694   4.987  1.00  0.00           H  
ATOM    591 2HG2 VAL A  37     -12.796  -4.100   4.423  1.00  0.00           H  
ATOM    592 3HG2 VAL A  37     -11.145  -4.295   5.058  1.00  0.00           H  
ATOM    593  N   VAL A  38     -11.036  -1.255   5.730  1.00  0.00           N  
ATOM    594  CA  VAL A  38     -10.526  -0.430   4.642  1.00  0.00           C  
ATOM    595  C   VAL A  38      -9.504  -1.164   3.785  1.00  0.00           C  
ATOM    596  O   VAL A  38      -8.659  -1.901   4.293  1.00  0.00           O  
ATOM    597  CB  VAL A  38      -9.886   0.858   5.195  1.00  0.00           C  
ATOM    598  CG1 VAL A  38     -10.939   1.711   5.884  1.00  0.00           C  
ATOM    599  CG2 VAL A  38      -8.774   0.492   6.163  1.00  0.00           C  
ATOM    600  H   VAL A  38     -10.630  -1.165   6.650  1.00  0.00           H  
ATOM    601  HA  VAL A  38     -11.368  -0.149   4.006  1.00  0.00           H  
ATOM    602  HB  VAL A  38      -9.476   1.438   4.367  1.00  0.00           H  
ATOM    603 1HG1 VAL A  38     -10.476   2.625   6.260  1.00  0.00           H  
ATOM    604 2HG1 VAL A  38     -11.722   1.969   5.171  1.00  0.00           H  
ATOM    605 3HG1 VAL A  38     -11.371   1.155   6.716  1.00  0.00           H  
ATOM    606 1HG2 VAL A  38      -8.312   1.401   6.548  1.00  0.00           H  
ATOM    607 2HG2 VAL A  38      -9.187  -0.083   6.992  1.00  0.00           H  
ATOM    608 3HG2 VAL A  38      -8.022  -0.106   5.646  1.00  0.00           H  
ATOM    609  N   VAL A  39      -9.562  -0.910   2.484  1.00  0.00           N  
ATOM    610  CA  VAL A  39      -8.580  -1.409   1.531  1.00  0.00           C  
ATOM    611  C   VAL A  39      -7.367  -2.036   2.210  1.00  0.00           C  
ATOM    612  O   VAL A  39      -7.302  -3.249   2.404  1.00  0.00           O  
ATOM    613  CB  VAL A  39      -8.106  -0.258   0.623  1.00  0.00           C  
ATOM    614  CG1 VAL A  39      -6.967  -0.724  -0.268  1.00  0.00           C  
ATOM    615  CG2 VAL A  39      -9.274   0.240  -0.213  1.00  0.00           C  
ATOM    616  H   VAL A  39     -10.306  -0.319   2.143  1.00  0.00           H  
ATOM    617  HA  VAL A  39      -9.060  -2.169   0.912  1.00  0.00           H  
ATOM    618  HB  VAL A  39      -7.730   0.555   1.246  1.00  0.00           H  
ATOM    619 1HG1 VAL A  39      -6.634   0.105  -0.893  1.00  0.00           H  
ATOM    620 2HG1 VAL A  39      -6.139  -1.067   0.351  1.00  0.00           H  
ATOM    621 3HG1 VAL A  39      -7.311  -1.540  -0.902  1.00  0.00           H  
ATOM    622 1HG2 VAL A  39      -8.942   1.063  -0.845  1.00  0.00           H  
ATOM    623 2HG2 VAL A  39      -9.646  -0.571  -0.840  1.00  0.00           H  
ATOM    624 3HG2 VAL A  39     -10.071   0.586   0.444  1.00  0.00           H  
ATOM    625  N   VAL A  40      -6.369  -1.202   2.484  1.00  0.00           N  
ATOM    626  CA  VAL A  40      -5.038  -1.658   2.875  1.00  0.00           C  
ATOM    627  C   VAL A  40      -4.994  -2.274   4.267  1.00  0.00           C  
ATOM    628  O   VAL A  40      -4.061  -3.007   4.595  1.00  0.00           O  
ATOM    629  CB  VAL A  40      -4.053  -0.474   2.838  1.00  0.00           C  
ATOM    630  CG1 VAL A  40      -4.227   0.376   4.091  1.00  0.00           C  
ATOM    631  CG2 VAL A  40      -2.628  -0.995   2.743  1.00  0.00           C  
ATOM    632  H   VAL A  40      -6.520  -0.212   2.354  1.00  0.00           H  
ATOM    633  HA  VAL A  40      -4.712  -2.408   2.152  1.00  0.00           H  
ATOM    634  HB  VAL A  40      -4.275   0.154   1.974  1.00  0.00           H  
ATOM    635 1HG1 VAL A  40      -3.539   1.221   4.061  1.00  0.00           H  
ATOM    636 2HG1 VAL A  40      -5.252   0.747   4.143  1.00  0.00           H  
ATOM    637 3HG1 VAL A  40      -4.016  -0.230   4.973  1.00  0.00           H  
ATOM    638 1HG2 VAL A  40      -1.935  -0.154   2.715  1.00  0.00           H  
ATOM    639 2HG2 VAL A  40      -2.410  -1.615   3.613  1.00  0.00           H  
ATOM    640 3HG2 VAL A  40      -2.516  -1.589   1.836  1.00  0.00           H  
ATOM    641  N   VAL A  41      -5.915  -1.860   5.125  1.00  0.00           N  
ATOM    642  CA  VAL A  41      -5.720  -2.010   6.564  1.00  0.00           C  
ATOM    643  C   VAL A  41      -6.472  -3.185   7.173  1.00  0.00           C  
ATOM    644  O   VAL A  41      -6.594  -4.249   6.566  1.00  0.00           O  
ATOM    645  CB  VAL A  41      -6.143  -0.720   7.281  1.00  0.00           C  
ATOM    646  CG1 VAL A  41      -5.331   0.452   6.754  1.00  0.00           C  
ATOM    647  CG2 VAL A  41      -7.628  -0.486   7.057  1.00  0.00           C  
ATOM    648  H   VAL A  41      -6.714  -1.344   4.785  1.00  0.00           H  
ATOM    649  HA  VAL A  41      -4.653  -2.163   6.738  1.00  0.00           H  
ATOM    650  HB  VAL A  41      -5.940  -0.815   8.347  1.00  0.00           H  
ATOM    651 1HG1 VAL A  41      -5.629   1.365   7.271  1.00  0.00           H  
ATOM    652 2HG1 VAL A  41      -4.271   0.266   6.927  1.00  0.00           H  
ATOM    653 3HG1 VAL A  41      -5.510   0.567   5.685  1.00  0.00           H  
ATOM    654 1HG2 VAL A  41      -7.934   0.424   7.569  1.00  0.00           H  
ATOM    655 2HG2 VAL A  41      -7.823  -0.387   5.989  1.00  0.00           H  
ATOM    656 3HG2 VAL A  41      -8.192  -1.332   7.451  1.00  0.00           H  
ATOM    657  N   VAL A  42      -6.904  -2.997   8.418  1.00  0.00           N  
ATOM    658  CA  VAL A  42      -7.449  -4.067   9.241  1.00  0.00           C  
ATOM    659  C   VAL A  42      -8.932  -3.865   9.519  1.00  0.00           C  
ATOM    660  O   VAL A  42      -9.620  -3.147   8.792  1.00  0.00           O  
ATOM    661  CB  VAL A  42      -6.697  -4.124  10.586  1.00  0.00           C  
ATOM    662  CG1 VAL A  42      -5.198  -4.214  10.347  1.00  0.00           C  
ATOM    663  CG2 VAL A  42      -7.031  -2.875  11.395  1.00  0.00           C  
ATOM    664  H   VAL A  42      -6.807  -2.078   8.824  1.00  0.00           H  
ATOM    665  HA  VAL A  42      -7.314  -5.014   8.716  1.00  0.00           H  
ATOM    666  HB  VAL A  42      -7.004  -5.014  11.135  1.00  0.00           H  
ATOM    667 1HG1 VAL A  42      -4.679  -4.257  11.306  1.00  0.00           H  
ATOM    668 2HG1 VAL A  42      -4.972  -5.111   9.772  1.00  0.00           H  
ATOM    669 3HG1 VAL A  42      -4.864  -3.335   9.796  1.00  0.00           H  
ATOM    670 1HG2 VAL A  42      -6.511  -2.909  12.351  1.00  0.00           H  
ATOM    671 2HG2 VAL A  42      -6.718  -1.989  10.842  1.00  0.00           H  
ATOM    672 3HG2 VAL A  42      -8.107  -2.831  11.570  1.00  0.00           H  
ATOM    673  N   VAL A  43      -9.403  -4.455  10.613  1.00  0.00           N  
ATOM    674  CA  VAL A  43     -10.751  -4.199  11.105  1.00  0.00           C  
ATOM    675  C   VAL A  43     -10.749  -3.023  12.072  1.00  0.00           C  
ATOM    676  O   VAL A  43      -9.838  -2.884  12.889  1.00  0.00           O  
ATOM    677  CB  VAL A  43     -11.318  -5.444  11.814  1.00  0.00           C  
ATOM    678  CG1 VAL A  43     -11.383  -6.617  10.847  1.00  0.00           C  
ATOM    679  CG2 VAL A  43     -10.440  -5.788  13.010  1.00  0.00           C  
ATOM    680  H   VAL A  43      -8.796  -5.065  11.141  1.00  0.00           H  
ATOM    681  HA  VAL A  43     -11.393  -3.957  10.258  1.00  0.00           H  
ATOM    682  HB  VAL A  43     -12.333  -5.235  12.154  1.00  0.00           H  
ATOM    683 1HG1 VAL A  43     -11.795  -7.488  11.358  1.00  0.00           H  
ATOM    684 2HG1 VAL A  43     -12.021  -6.357  10.003  1.00  0.00           H  
ATOM    685 3HG1 VAL A  43     -10.380  -6.850  10.488  1.00  0.00           H  
ATOM    686 1HG2 VAL A  43     -10.845  -6.662  13.519  1.00  0.00           H  
ATOM    687 2HG2 VAL A  43      -9.428  -6.004  12.667  1.00  0.00           H  
ATOM    688 3HG2 VAL A  43     -10.418  -4.944  13.699  1.00  0.00           H  
ATOM    689  N   VAL A  44     -11.759  -2.170  11.969  1.00  0.00           N  
ATOM    690  CA  VAL A  44     -11.835  -0.983  12.810  1.00  0.00           C  
ATOM    691  C   VAL A  44     -13.244  -0.763  13.344  1.00  0.00           C  
ATOM    692  O   VAL A  44     -14.206  -0.703  12.577  1.00  0.00           O  
ATOM    693  CB  VAL A  44     -11.379   0.261  12.028  1.00  0.00           C  
ATOM    694  CG1 VAL A  44     -12.271   0.467  10.812  1.00  0.00           C  
ATOM    695  CG2 VAL A  44     -11.428   1.477  12.938  1.00  0.00           C  
ATOM    696  H   VAL A  44     -12.484  -2.340  11.285  1.00  0.00           H  
ATOM    697  HA  VAL A  44     -11.162  -1.122  13.658  1.00  0.00           H  
ATOM    698  HB  VAL A  44     -10.359   0.109  11.671  1.00  0.00           H  
ATOM    699 1HG1 VAL A  44     -11.934   1.343  10.257  1.00  0.00           H  
ATOM    700 2HG1 VAL A  44     -12.217  -0.412  10.169  1.00  0.00           H  
ATOM    701 3HG1 VAL A  44     -13.300   0.618  11.136  1.00  0.00           H  
ATOM    702 1HG2 VAL A  44     -11.097   2.357  12.386  1.00  0.00           H  
ATOM    703 2HG2 VAL A  44     -12.449   1.630  13.286  1.00  0.00           H  
ATOM    704 3HG2 VAL A  44     -10.772   1.317  13.794  1.00  0.00           H  
ATOM    705  N   VAL A  45     -13.360  -0.637  14.660  1.00  0.00           N  
ATOM    706  CA  VAL A  45     -14.647  -0.404  15.299  1.00  0.00           C  
ATOM    707  C   VAL A  45     -15.146   1.010  15.031  1.00  0.00           C  
ATOM    708  O   VAL A  45     -14.446   1.986  15.303  1.00  0.00           O  
ATOM    709  CB  VAL A  45     -14.547  -0.639  16.817  1.00  0.00           C  
ATOM    710  CG1 VAL A  45     -15.910  -0.450  17.465  1.00  0.00           C  
ATOM    711  CG2 VAL A  45     -14.022  -2.040  17.080  1.00  0.00           C  
ATOM    712  H   VAL A  45     -12.529  -0.701  15.235  1.00  0.00           H  
ATOM    713  HA  VAL A  45     -15.368  -1.112  14.886  1.00  0.00           H  
ATOM    714  HB  VAL A  45     -13.867   0.097  17.249  1.00  0.00           H  
ATOM    715 1HG1 VAL A  45     -15.829  -0.605  18.541  1.00  0.00           H  
ATOM    716 2HG1 VAL A  45     -16.269   0.562  17.272  1.00  0.00           H  
ATOM    717 3HG1 VAL A  45     -16.615  -1.170  17.047  1.00  0.00           H  
ATOM    718 1HG2 VAL A  45     -13.942  -2.204  18.153  1.00  0.00           H  
ATOM    719 2HG2 VAL A  45     -14.707  -2.771  16.650  1.00  0.00           H  
ATOM    720 3HG2 VAL A  45     -13.039  -2.152  16.620  1.00  0.00           H  
ATOM    721  N   VAL A  46     -16.353   1.117  14.488  1.00  0.00           N  
ATOM    722  CA  VAL A  46     -16.933   2.409  14.156  1.00  0.00           C  
ATOM    723  C   VAL A  46     -17.850   2.911  15.264  1.00  0.00           C  
ATOM    724  O   VAL A  46     -17.553   3.904  15.927  1.00  0.00           O  
ATOM    725  CB  VAL A  46     -17.724   2.324  12.838  1.00  0.00           C  
ATOM    726  CG1 VAL A  46     -18.381   3.660  12.535  1.00  0.00           C  
ATOM    727  CG2 VAL A  46     -16.788   1.921  11.710  1.00  0.00           C  
ATOM    728  H   VAL A  46     -16.882   0.275  14.295  1.00  0.00           H  
ATOM    729  HA  VAL A  46     -16.121   3.127  14.027  1.00  0.00           H  
ATOM    730  HB  VAL A  46     -18.514   1.581  12.943  1.00  0.00           H  
ATOM    731 1HG1 VAL A  46     -18.948   3.585  11.606  1.00  0.00           H  
ATOM    732 2HG1 VAL A  46     -19.053   3.926  13.350  1.00  0.00           H  
ATOM    733 3HG1 VAL A  46     -17.615   4.428  12.431  1.00  0.00           H  
ATOM    734 1HG2 VAL A  46     -17.349   1.851  10.778  1.00  0.00           H  
ATOM    735 2HG2 VAL A  46     -16.000   2.669  11.604  1.00  0.00           H  
ATOM    736 3HG2 VAL A  46     -16.340   0.955  11.939  1.00  0.00           H  
ATOM    737  N   VAL A  47     -18.977   2.230  15.446  1.00  0.00           N  
ATOM    738  CA  VAL A  47     -19.969   2.648  16.430  1.00  0.00           C  
ATOM    739  C   VAL A  47     -20.756   1.461  16.970  1.00  0.00           C  
ATOM    740  O   VAL A  47     -20.675   0.354  16.437  1.00  0.00           O  
ATOM    741  CB  VAL A  47     -20.946   3.661  15.803  1.00  0.00           C  
ATOM    742  CG1 VAL A  47     -20.191   4.898  15.342  1.00  0.00           C  
ATOM    743  CG2 VAL A  47     -21.666   3.009  14.634  1.00  0.00           C  
ATOM    744  H   VAL A  47     -19.159   1.413  14.882  1.00  0.00           H  
ATOM    745  HA  VAL A  47     -19.451   3.129  17.259  1.00  0.00           H  
ATOM    746  HB  VAL A  47     -21.672   3.973  16.555  1.00  0.00           H  
ATOM    747 1HG1 VAL A  47     -20.892   5.613  14.910  1.00  0.00           H  
ATOM    748 2HG1 VAL A  47     -19.687   5.355  16.193  1.00  0.00           H  
ATOM    749 3HG1 VAL A  47     -19.453   4.615  14.591  1.00  0.00           H  
ATOM    750 1HG2 VAL A  47     -22.365   3.719  14.194  1.00  0.00           H  
ATOM    751 2HG2 VAL A  47     -20.937   2.703  13.883  1.00  0.00           H  
ATOM    752 3HG2 VAL A  47     -22.212   2.133  14.987  1.00  0.00           H  
ATOM    753  N   VAL A  48     -21.534   1.706  18.019  1.00  0.00           N  
ATOM    754  CA  VAL A  48     -22.400   0.682  18.594  1.00  0.00           C  
ATOM    755  C   VAL A  48     -23.667   1.299  19.170  1.00  0.00           C  
ATOM    756  O   VAL A  48     -23.648   2.422  19.672  1.00  0.00           O  
ATOM    757  CB  VAL A  48     -21.662  -0.094  19.701  1.00  0.00           C  
ATOM    758  CG1 VAL A  48     -20.460  -0.820  19.120  1.00  0.00           C  
ATOM    759  CG2 VAL A  48     -21.229   0.872  20.792  1.00  0.00           C  
ATOM    760  H   VAL A  48     -21.540   2.634  18.418  1.00  0.00           H  
ATOM    761  HA  VAL A  48     -22.678  -0.017  17.805  1.00  0.00           H  
ATOM    762  HB  VAL A  48     -22.334  -0.844  20.120  1.00  0.00           H  
ATOM    763 1HG1 VAL A  48     -19.954  -1.376  19.912  1.00  0.00           H  
ATOM    764 2HG1 VAL A  48     -20.791  -1.513  18.347  1.00  0.00           H  
ATOM    765 3HG1 VAL A  48     -19.769  -0.096  18.690  1.00  0.00           H  
ATOM    766 1HG2 VAL A  48     -20.717   0.322  21.583  1.00  0.00           H  
ATOM    767 2HG2 VAL A  48     -20.553   1.617  20.373  1.00  0.00           H  
ATOM    768 3HG2 VAL A  48     -22.106   1.369  21.206  1.00  0.00           H  
ATOM    769  N   VAL A  49     -24.763   0.550  19.110  1.00  0.00           N  
ATOM    770  CA  VAL A  49     -26.030   1.008  19.666  1.00  0.00           C  
ATOM    771  C   VAL A  49     -26.738  -0.108  20.419  1.00  0.00           C  
ATOM    772  O   VAL A  49     -26.803  -1.244  19.947  1.00  0.00           O  
ATOM    773  CB  VAL A  49     -26.953   1.537  18.551  1.00  0.00           C  
ATOM    774  CG1 VAL A  49     -28.278   1.993  19.149  1.00  0.00           C  
ATOM    775  CG2 VAL A  49     -26.271   2.688  17.829  1.00  0.00           C  
ATOM    776  H   VAL A  49     -24.714  -0.360  18.677  1.00  0.00           H  
ATOM    777  HA  VAL A  49     -25.827   1.824  20.362  1.00  0.00           H  
ATOM    778  HB  VAL A  49     -27.164   0.732  17.848  1.00  0.00           H  
ATOM    779 1HG1 VAL A  49     -28.930   2.355  18.354  1.00  0.00           H  
ATOM    780 2HG1 VAL A  49     -28.756   1.157  19.657  1.00  0.00           H  
ATOM    781 3HG1 VAL A  49     -28.098   2.797  19.863  1.00  0.00           H  
ATOM    782 1HG2 VAL A  49     -26.922   3.055  17.036  1.00  0.00           H  
ATOM    783 2HG2 VAL A  49     -26.068   3.493  18.535  1.00  0.00           H  
ATOM    784 3HG2 VAL A  49     -25.333   2.340  17.395  1.00  0.00           H  
ATOM    785  N   VAL A  50     -27.282   0.222  21.586  1.00  0.00           N  
ATOM    786  CA  VAL A  50     -28.033  -0.742  22.377  1.00  0.00           C  
ATOM    787  C   VAL A  50     -29.498  -0.765  21.954  1.00  0.00           C  
ATOM    788  O   VAL A  50     -30.213   0.227  22.097  1.00  0.00           O  
ATOM    789  CB  VAL A  50     -27.918  -0.415  23.877  1.00  0.00           C  
ATOM    790  CG1 VAL A  50     -28.717  -1.420  24.693  1.00  0.00           C  
ATOM    791  CG2 VAL A  50     -26.452  -0.443  24.286  1.00  0.00           C  
ATOM    792  H   VAL A  50     -27.184   1.170  21.925  1.00  0.00           H  
ATOM    793  HA  VAL A  50     -27.608  -1.732  22.208  1.00  0.00           H  
ATOM    794  HB  VAL A  50     -28.335   0.574  24.064  1.00  0.00           H  
ATOM    795 1HG1 VAL A  50     -28.635  -1.175  25.753  1.00  0.00           H  
ATOM    796 2HG1 VAL A  50     -29.763  -1.385  24.393  1.00  0.00           H  
ATOM    797 3HG1 VAL A  50     -28.323  -2.421  24.522  1.00  0.00           H  
ATOM    798 1HG2 VAL A  50     -26.363  -0.205  25.345  1.00  0.00           H  
ATOM    799 2HG2 VAL A  50     -26.042  -1.436  24.102  1.00  0.00           H  
ATOM    800 3HG2 VAL A  50     -25.897   0.292  23.701  1.00  0.00           H  
ATOM    801  N   VAL A  51     -29.918  -1.888  21.382  1.00  0.00           N  
ATOM    802  CA  VAL A  51     -31.239  -2.011  20.774  1.00  0.00           C  
ATOM    803  C   VAL A  51     -32.347  -1.429  21.648  1.00  0.00           C  
ATOM    804  O   VAL A  51     -33.279  -0.807  21.144  1.00  0.00           O  
ATOM    805  CB  VAL A  51     -31.547  -3.491  20.477  1.00  0.00           C  
ATOM    806  CG1 VAL A  51     -30.383  -4.364  20.922  1.00  0.00           C  
ATOM    807  CG2 VAL A  51     -32.823  -3.896  21.199  1.00  0.00           C  
ATOM    808  H   VAL A  51     -29.286  -2.674  21.335  1.00  0.00           H  
ATOM    809  HA  VAL A  51     -31.227  -1.468  19.829  1.00  0.00           H  
ATOM    810  HB  VAL A  51     -31.673  -3.624  19.403  1.00  0.00           H  
ATOM    811 1HG1 VAL A  51     -30.604  -5.409  20.699  1.00  0.00           H  
ATOM    812 2HG1 VAL A  51     -29.480  -4.064  20.391  1.00  0.00           H  
ATOM    813 3HG1 VAL A  51     -30.229  -4.248  21.995  1.00  0.00           H  
ATOM    814 1HG2 VAL A  51     -33.046  -4.942  20.983  1.00  0.00           H  
ATOM    815 2HG2 VAL A  51     -32.690  -3.768  22.273  1.00  0.00           H  
ATOM    816 3HG2 VAL A  51     -33.648  -3.272  20.857  1.00  0.00           H  
ATOM    817  N   VAL A  52     -32.271  -1.687  22.949  1.00  0.00           N  
ATOM    818  CA  VAL A  52     -33.359  -1.340  23.860  1.00  0.00           C  
ATOM    819  C   VAL A  52     -33.442   0.158  24.132  1.00  0.00           C  
ATOM    820  O   VAL A  52     -34.531   0.703  24.309  1.00  0.00           O  
ATOM    821  CB  VAL A  52     -33.190  -2.080  25.200  1.00  0.00           C  
ATOM    822  CG1 VAL A  52     -34.241  -1.601  26.192  1.00  0.00           C  
ATOM    823  CG2 VAL A  52     -33.314  -3.577  24.972  1.00  0.00           C  
ATOM    824  H   VAL A  52     -31.460  -2.169  23.310  1.00  0.00           H  
ATOM    825  HA  VAL A  52     -34.296  -1.660  23.405  1.00  0.00           H  
ATOM    826  HB  VAL A  52     -32.209  -1.851  25.616  1.00  0.00           H  
ATOM    827 1HG1 VAL A  52     -34.109  -2.119  27.142  1.00  0.00           H  
ATOM    828 2HG1 VAL A  52     -34.132  -0.527  26.347  1.00  0.00           H  
ATOM    829 3HG1 VAL A  52     -35.236  -1.813  25.798  1.00  0.00           H  
ATOM    830 1HG2 VAL A  52     -33.186  -4.099  25.920  1.00  0.00           H  
ATOM    831 2HG2 VAL A  52     -34.297  -3.802  24.562  1.00  0.00           H  
ATOM    832 3HG2 VAL A  52     -32.544  -3.903  24.272  1.00  0.00           H  
ATOM    833  N   VAL A  53     -32.287   0.802  24.251  1.00  0.00           N  
ATOM    834  CA  VAL A  53     -32.225   2.168  24.764  1.00  0.00           C  
ATOM    835  C   VAL A  53     -32.150   3.214  23.662  1.00  0.00           C  
ATOM    836  O   VAL A  53     -32.357   4.401  23.910  1.00  0.00           O  
ATOM    837  CB  VAL A  53     -31.000   2.329  25.684  1.00  0.00           C  
ATOM    838  CG1 VAL A  53     -29.728   2.358  24.852  1.00  0.00           C  
ATOM    839  CG2 VAL A  53     -31.140   3.609  26.491  1.00  0.00           C  
ATOM    840  H   VAL A  53     -31.428   0.317  24.036  1.00  0.00           H  
ATOM    841  HA  VAL A  53     -33.126   2.347  25.352  1.00  0.00           H  
ATOM    842  HB  VAL A  53     -30.941   1.473  26.355  1.00  0.00           H  
ATOM    843 1HG1 VAL A  53     -28.863   2.462  25.508  1.00  0.00           H  
ATOM    844 2HG1 VAL A  53     -29.644   1.430  24.287  1.00  0.00           H  
ATOM    845 3HG1 VAL A  53     -29.764   3.200  24.161  1.00  0.00           H  
ATOM    846 1HG2 VAL A  53     -30.276   3.719  27.147  1.00  0.00           H  
ATOM    847 2HG2 VAL A  53     -31.194   4.461  25.813  1.00  0.00           H  
ATOM    848 3HG2 VAL A  53     -32.048   3.563  27.090  1.00  0.00           H  
ATOM    849  N   VAL A  54     -31.769   2.789  22.462  1.00  0.00           N  
ATOM    850  CA  VAL A  54     -31.414   3.737  21.414  1.00  0.00           C  
ATOM    851  C   VAL A  54     -30.092   4.406  21.761  1.00  0.00           C  
ATOM    852  O   VAL A  54     -29.578   5.230  21.005  1.00  0.00           O  
ATOM    853  CB  VAL A  54     -32.514   4.804  21.244  1.00  0.00           C  
ATOM    854  CG1 VAL A  54     -32.083   5.844  20.220  1.00  0.00           C  
ATOM    855  CG2 VAL A  54     -33.807   4.135  20.808  1.00  0.00           C  
ATOM    856  H   VAL A  54     -31.668   1.799  22.293  1.00  0.00           H  
ATOM    857  HA  VAL A  54     -31.301   3.196  20.475  1.00  0.00           H  
ATOM    858  HB  VAL A  54     -32.666   5.316  22.193  1.00  0.00           H  
ATOM    859 1HG1 VAL A  54     -32.862   6.600  20.116  1.00  0.00           H  
ATOM    860 2HG1 VAL A  54     -31.160   6.318  20.553  1.00  0.00           H  
ATOM    861 3HG1 VAL A  54     -31.914   5.360  19.258  1.00  0.00           H  
ATOM    862 1HG2 VAL A  54     -34.588   4.889  20.697  1.00  0.00           H  
ATOM    863 2HG2 VAL A  54     -33.652   3.628  19.856  1.00  0.00           H  
ATOM    864 3HG2 VAL A  54     -34.110   3.408  21.560  1.00  0.00           H  
ATOM    865  N   VAL A  55     -29.542   4.025  22.911  1.00  0.00           N  
ATOM    866  CA  VAL A  55     -28.247   4.523  23.360  1.00  0.00           C  
ATOM    867  C   VAL A  55     -27.146   4.108  22.393  1.00  0.00           C  
ATOM    868  O   VAL A  55     -27.144   2.987  21.887  1.00  0.00           O  
ATOM    869  CB  VAL A  55     -27.936   3.990  24.772  1.00  0.00           C  
ATOM    870  CG1 VAL A  55     -27.733   2.481  24.726  1.00  0.00           C  
ATOM    871  CG2 VAL A  55     -26.696   4.679  25.316  1.00  0.00           C  
ATOM    872  H   VAL A  55     -30.031   3.356  23.486  1.00  0.00           H  
ATOM    873  HA  VAL A  55     -28.289   5.612  23.399  1.00  0.00           H  
ATOM    874  HB  VAL A  55     -28.784   4.191  25.427  1.00  0.00           H  
ATOM    875 1HG1 VAL A  55     -27.528   2.111  25.731  1.00  0.00           H  
ATOM    876 2HG1 VAL A  55     -28.636   2.006  24.343  1.00  0.00           H  
ATOM    877 3HG1 VAL A  55     -26.893   2.247  24.075  1.00  0.00           H  
ATOM    878 1HG2 VAL A  55     -26.484   4.308  26.319  1.00  0.00           H  
ATOM    879 2HG2 VAL A  55     -25.849   4.471  24.664  1.00  0.00           H  
ATOM    880 3HG2 VAL A  55     -26.866   5.755  25.356  1.00  0.00           H  
ATOM    881  N   VAL A  56     -26.245   5.037  22.094  1.00  0.00           N  
ATOM    882  CA  VAL A  56     -25.249   4.812  21.052  1.00  0.00           C  
ATOM    883  C   VAL A  56     -23.832   5.104  21.529  1.00  0.00           C  
ATOM    884  O   VAL A  56     -23.623   5.878  22.462  1.00  0.00           O  
ATOM    885  CB  VAL A  56     -25.557   5.695  19.829  1.00  0.00           C  
ATOM    886  CG1 VAL A  56     -26.755   6.588  20.120  1.00  0.00           C  
ATOM    887  CG2 VAL A  56     -24.335   6.535  19.494  1.00  0.00           C  
ATOM    888  H   VAL A  56     -26.273   5.928  22.569  1.00  0.00           H  
ATOM    889  HA  VAL A  56     -25.304   3.767  20.750  1.00  0.00           H  
ATOM    890  HB  VAL A  56     -25.812   5.059  18.981  1.00  0.00           H  
ATOM    891 1HG1 VAL A  56     -26.971   7.202  19.245  1.00  0.00           H  
ATOM    892 2HG1 VAL A  56     -27.622   5.970  20.354  1.00  0.00           H  
ATOM    893 3HG1 VAL A  56     -26.528   7.234  20.969  1.00  0.00           H  
ATOM    894 1HG2 VAL A  56     -24.546   7.156  18.624  1.00  0.00           H  
ATOM    895 2HG2 VAL A  56     -24.088   7.173  20.343  1.00  0.00           H  
ATOM    896 3HG2 VAL A  56     -23.492   5.880  19.275  1.00  0.00           H  
ATOM    897  N   VAL A  57     -22.859   4.512  20.843  1.00  0.00           N  
ATOM    898  CA  VAL A  57     -21.451   4.807  21.081  1.00  0.00           C  
ATOM    899  C   VAL A  57     -20.665   4.775  19.776  1.00  0.00           C  
ATOM    900  O   VAL A  57     -20.817   3.857  18.971  1.00  0.00           O  
ATOM    901  CB  VAL A  57     -20.836   3.794  22.066  1.00  0.00           C  
ATOM    902  CG1 VAL A  57     -19.362   4.113  22.280  1.00  0.00           C  
ATOM    903  CG2 VAL A  57     -21.587   3.841  23.385  1.00  0.00           C  
ATOM    904  H   VAL A  57     -23.106   3.861  20.111  1.00  0.00           H  
ATOM    905  HA  VAL A  57     -21.375   5.804  21.512  1.00  0.00           H  
ATOM    906  HB  VAL A  57     -20.902   2.794  21.638  1.00  0.00           H  
ATOM    907 1HG1 VAL A  57     -18.927   3.386  22.967  1.00  0.00           H  
ATOM    908 2HG1 VAL A  57     -18.841   4.065  21.325  1.00  0.00           H  
ATOM    909 3HG1 VAL A  57     -19.264   5.114  22.698  1.00  0.00           H  
ATOM    910 1HG2 VAL A  57     -21.152   3.118  24.075  1.00  0.00           H  
ATOM    911 2HG2 VAL A  57     -21.515   4.841  23.811  1.00  0.00           H  
ATOM    912 3HG2 VAL A  57     -22.635   3.594  23.214  1.00  0.00           H  
ATOM    913  N   VAL A  58     -19.812   5.774  19.583  1.00  0.00           N  
ATOM    914  CA  VAL A  58     -18.967   5.838  18.396  1.00  0.00           C  
ATOM    915  C   VAL A  58     -17.498   5.933  18.774  1.00  0.00           C  
ATOM    916  O   VAL A  58     -17.153   6.435  19.842  1.00  0.00           O  
ATOM    917  CB  VAL A  58     -19.339   7.055  17.528  1.00  0.00           C  
ATOM    918  CG1 VAL A  58     -20.791   6.969  17.091  1.00  0.00           C  
ATOM    919  CG2 VAL A  58     -19.091   8.329  18.322  1.00  0.00           C  
ATOM    920  H   VAL A  58     -19.740   6.502  20.278  1.00  0.00           H  
ATOM    921  HA  VAL A  58     -19.121   4.930  17.812  1.00  0.00           H  
ATOM    922  HB  VAL A  58     -18.720   7.056  16.630  1.00  0.00           H  
ATOM    923 1HG1 VAL A  58     -21.035   7.833  16.471  1.00  0.00           H  
ATOM    924 2HG1 VAL A  58     -20.947   6.055  16.519  1.00  0.00           H  
ATOM    925 3HG1 VAL A  58     -21.437   6.963  17.970  1.00  0.00           H  
ATOM    926 1HG2 VAL A  58     -19.341   9.194  17.710  1.00  0.00           H  
ATOM    927 2HG2 VAL A  58     -19.715   8.327  19.218  1.00  0.00           H  
ATOM    928 3HG2 VAL A  58     -18.043   8.380  18.614  1.00  0.00           H  
ATOM    929  N   VAL A  59     -16.630   5.510  17.860  1.00  0.00           N  
ATOM    930  CA  VAL A  59     -15.201   5.742  18.018  1.00  0.00           C  
ATOM    931  C   VAL A  59     -14.884   7.213  17.780  1.00  0.00           C  
ATOM    932  O   VAL A  59     -15.635   7.914  17.103  1.00  0.00           O  
ATOM    933  CB  VAL A  59     -14.394   4.870  17.038  1.00  0.00           C  
ATOM    934  CG1 VAL A  59     -14.668   3.397  17.303  1.00  0.00           C  
ATOM    935  CG2 VAL A  59     -14.769   5.235  15.613  1.00  0.00           C  
ATOM    936  H   VAL A  59     -16.970   5.064  17.022  1.00  0.00           H  
ATOM    937  HA  VAL A  59     -14.915   5.481  19.038  1.00  0.00           H  
ATOM    938  HB  VAL A  59     -13.330   5.045  17.196  1.00  0.00           H  
ATOM    939 1HG1 VAL A  59     -14.083   2.787  16.612  1.00  0.00           H  
ATOM    940 2HG1 VAL A  59     -14.387   3.152  18.326  1.00  0.00           H  
ATOM    941 3HG1 VAL A  59     -15.728   3.191  17.158  1.00  0.00           H  
ATOM    942 1HG2 VAL A  59     -14.191   4.627  14.917  1.00  0.00           H  
ATOM    943 2HG2 VAL A  59     -15.832   5.053  15.458  1.00  0.00           H  
ATOM    944 3HG2 VAL A  59     -14.551   6.289  15.439  1.00  0.00           H  
ATOM    945  N   VAL A  60     -13.784   7.681  18.356  1.00  0.00           N  
ATOM    946  CA  VAL A  60     -13.410   9.086  18.240  1.00  0.00           C  
ATOM    947  C   VAL A  60     -13.270   9.508  16.782  1.00  0.00           C  
ATOM    948  O   VAL A  60     -13.353  10.694  16.459  1.00  0.00           O  
ATOM    949  CB  VAL A  60     -12.087   9.354  18.978  1.00  0.00           C  
ATOM    950  CG1 VAL A  60     -11.571   8.067  19.605  1.00  0.00           C  
ATOM    951  CG2 VAL A  60     -11.070   9.916  17.999  1.00  0.00           C  
ATOM    952  H   VAL A  60     -13.199   7.056  18.890  1.00  0.00           H  
ATOM    953  HA  VAL A  60     -14.194   9.688  18.702  1.00  0.00           H  
ATOM    954  HB  VAL A  60     -12.262  10.070  19.781  1.00  0.00           H  
ATOM    955 1HG1 VAL A  60     -10.639   8.269  20.135  1.00  0.00           H  
ATOM    956 2HG1 VAL A  60     -12.310   7.682  20.308  1.00  0.00           H  
ATOM    957 3HG1 VAL A  60     -11.392   7.328  18.824  1.00  0.00           H  
ATOM    958 1HG2 VAL A  60     -10.134  10.115  18.520  1.00  0.00           H  
ATOM    959 2HG2 VAL A  60     -10.895   9.193  17.201  1.00  0.00           H  
ATOM    960 3HG2 VAL A  60     -11.451  10.844  17.571  1.00  0.00           H  
ATOM    961  N   VAL A  61     -13.029   8.536  15.909  1.00  0.00           N  
ATOM    962  CA  VAL A  61     -12.785   8.812  14.498  1.00  0.00           C  
ATOM    963  C   VAL A  61     -14.049   9.263  13.773  1.00  0.00           C  
ATOM    964  O   VAL A  61     -13.979  10.013  12.800  1.00  0.00           O  
ATOM    965  CB  VAL A  61     -12.219   7.562  13.800  1.00  0.00           C  
ATOM    966  CG1 VAL A  61     -10.907   7.150  14.451  1.00  0.00           C  
ATOM    967  CG2 VAL A  61     -13.233   6.432  13.883  1.00  0.00           C  
ATOM    968  H   VAL A  61     -12.994   7.581  16.236  1.00  0.00           H  
ATOM    969  HA  VAL A  61     -12.046   9.611  14.431  1.00  0.00           H  
ATOM    970  HB  VAL A  61     -12.013   7.796  12.754  1.00  0.00           H  
ATOM    971 1HG1 VAL A  61     -10.508   6.272  13.941  1.00  0.00           H  
ATOM    972 2HG1 VAL A  61     -10.191   7.968  14.376  1.00  0.00           H  
ATOM    973 3HG1 VAL A  61     -11.080   6.912  15.500  1.00  0.00           H  
ATOM    974 1HG2 VAL A  61     -12.838   5.549  13.381  1.00  0.00           H  
ATOM    975 2HG2 VAL A  61     -13.430   6.196  14.929  1.00  0.00           H  
ATOM    976 3HG2 VAL A  61     -14.160   6.739  13.399  1.00  0.00           H  
ATOM    977  N   VAL A  62     -15.199   8.773  14.225  1.00  0.00           N  
ATOM    978  CA  VAL A  62     -16.459   9.040  13.538  1.00  0.00           C  
ATOM    979  C   VAL A  62     -17.363   9.971  14.339  1.00  0.00           C  
ATOM    980  O   VAL A  62     -18.449  10.332  13.885  1.00  0.00           O  
ATOM    981  CB  VAL A  62     -17.205   7.722  13.259  1.00  0.00           C  
ATOM    982  CG1 VAL A  62     -16.407   6.546  13.803  1.00  0.00           C  
ATOM    983  CG2 VAL A  62     -18.582   7.775  13.901  1.00  0.00           C  
ATOM    984  H   VAL A  62     -15.198   8.182  15.044  1.00  0.00           H  
ATOM    985  HA  VAL A  62     -16.233   9.517  12.584  1.00  0.00           H  
ATOM    986  HB  VAL A  62     -17.306   7.587  12.182  1.00  0.00           H  
ATOM    987 1HG1 VAL A  62     -16.937   5.618  13.591  1.00  0.00           H  
ATOM    988 2HG1 VAL A  62     -15.427   6.521  13.327  1.00  0.00           H  
ATOM    989 3HG1 VAL A  62     -16.286   6.657  14.880  1.00  0.00           H  
ATOM    990 1HG2 VAL A  62     -19.115   6.846  13.698  1.00  0.00           H  
ATOM    991 2HG2 VAL A  62     -18.476   7.903  14.979  1.00  0.00           H  
ATOM    992 3HG2 VAL A  62     -19.144   8.613  13.490  1.00  0.00           H  
ATOM    993  N   VAL A  63     -16.918  10.351  15.530  1.00  0.00           N  
ATOM    994  CA  VAL A  63     -17.706  11.222  16.395  1.00  0.00           C  
ATOM    995  C   VAL A  63     -18.047  12.537  15.703  1.00  0.00           C  
ATOM    996  O   VAL A  63     -17.158  13.309  15.344  1.00  0.00           O  
ATOM    997  CB  VAL A  63     -16.949  11.514  17.703  1.00  0.00           C  
ATOM    998  CG1 VAL A  63     -15.617  10.779  17.711  1.00  0.00           C  
ATOM    999  CG2 VAL A  63     -16.733  13.014  17.837  1.00  0.00           C  
ATOM   1000  H   VAL A  63     -16.015  10.026  15.848  1.00  0.00           H  
ATOM   1001  HA  VAL A  63     -18.637  10.709  16.642  1.00  0.00           H  
ATOM   1002  HB  VAL A  63     -17.535  11.150  18.548  1.00  0.00           H  
ATOM   1003 1HG1 VAL A  63     -15.094  10.985  18.644  1.00  0.00           H  
ATOM   1004 2HG1 VAL A  63     -15.793   9.708  17.620  1.00  0.00           H  
ATOM   1005 3HG1 VAL A  63     -15.009  11.121  16.872  1.00  0.00           H  
ATOM   1006 1HG2 VAL A  63     -16.204  13.223  18.766  1.00  0.00           H  
ATOM   1007 2HG2 VAL A  63     -16.142  13.373  16.994  1.00  0.00           H  
ATOM   1008 3HG2 VAL A  63     -17.698  13.521  17.846  1.00  0.00           H  
ATOM   1009  N   VAL A  64     -19.341  12.795  15.537  1.00  0.00           N  
ATOM   1010  CA  VAL A  64     -19.806  14.043  14.942  1.00  0.00           C  
ATOM   1011  C   VAL A  64     -20.166  13.864  13.472  1.00  0.00           C  
ATOM   1012  O   VAL A  64     -20.942  14.643  12.917  1.00  0.00           O  
ATOM   1013  CB  VAL A  64     -18.729  15.137  15.080  1.00  0.00           C  
ATOM   1014  CG1 VAL A  64     -17.456  14.710  14.366  1.00  0.00           C  
ATOM   1015  CG2 VAL A  64     -19.255  16.439  14.497  1.00  0.00           C  
ATOM   1016  H   VAL A  64     -20.021  12.113  15.842  1.00  0.00           H  
ATOM   1017  HA  VAL A  64     -20.697  14.367  15.480  1.00  0.00           H  
ATOM   1018  HB  VAL A  64     -18.491  15.275  16.135  1.00  0.00           H  
ATOM   1019 1HG1 VAL A  64     -16.697  15.484  14.479  1.00  0.00           H  
ATOM   1020 2HG1 VAL A  64     -17.090  13.778  14.801  1.00  0.00           H  
ATOM   1021 3HG1 VAL A  64     -17.665  14.558  13.307  1.00  0.00           H  
ATOM   1022 1HG2 VAL A  64     -18.500  17.217  14.602  1.00  0.00           H  
ATOM   1023 2HG2 VAL A  64     -19.487  16.299  13.441  1.00  0.00           H  
ATOM   1024 3HG2 VAL A  64     -20.159  16.738  15.030  1.00  0.00           H  
ATOM   1025  N   VAL A  65     -19.601  12.837  12.847  1.00  0.00           N  
ATOM   1026  CA  VAL A  65     -19.870  12.557  11.442  1.00  0.00           C  
ATOM   1027  C   VAL A  65     -20.893  11.438  11.284  1.00  0.00           C  
ATOM   1028  O   VAL A  65     -21.829  11.546  10.493  1.00  0.00           O  
ATOM   1029  CB  VAL A  65     -18.573  12.169  10.710  1.00  0.00           C  
ATOM   1030  CG1 VAL A  65     -18.880  11.807   9.263  1.00  0.00           C  
ATOM   1031  CG2 VAL A  65     -17.590  13.327  10.771  1.00  0.00           C  
ATOM   1032  H   VAL A  65     -18.972  12.235  13.358  1.00  0.00           H  
ATOM   1033  HA  VAL A  65     -20.273  13.460  10.981  1.00  0.00           H  
ATOM   1034  HB  VAL A  65     -18.138  11.290  11.188  1.00  0.00           H  
ATOM   1035 1HG1 VAL A  65     -17.957  11.522   8.753  1.00  0.00           H  
ATOM   1036 2HG1 VAL A  65     -19.579  10.971   9.237  1.00  0.00           H  
ATOM   1037 3HG1 VAL A  65     -19.321  12.666   8.758  1.00  0.00           H  
ATOM   1038 1HG2 VAL A  65     -16.668  13.049  10.260  1.00  0.00           H  
ATOM   1039 2HG2 VAL A  65     -18.026  14.200  10.285  1.00  0.00           H  
ATOM   1040 3HG2 VAL A  65     -17.370  13.562  11.812  1.00  0.00           H  
ATOM   1041  N   VAL A  66     -20.695  10.355  12.029  1.00  0.00           N  
ATOM   1042  CA  VAL A  66     -21.565   9.189  11.931  1.00  0.00           C  
ATOM   1043  C   VAL A  66     -22.669   9.217  12.981  1.00  0.00           C  
ATOM   1044  O   VAL A  66     -22.432   9.563  14.137  1.00  0.00           O  
ATOM   1045  CB  VAL A  66     -20.744   7.895  12.091  1.00  0.00           C  
ATOM   1046  CG1 VAL A  66     -19.267   8.230  12.231  1.00  0.00           C  
ATOM   1047  CG2 VAL A  66     -21.235   7.134  13.313  1.00  0.00           C  
ATOM   1048  H   VAL A  66     -19.914  10.333  12.668  1.00  0.00           H  
ATOM   1049  HA  VAL A  66     -22.025   9.186  10.941  1.00  0.00           H  
ATOM   1050  HB  VAL A  66     -20.865   7.280  11.200  1.00  0.00           H  
ATOM   1051 1HG1 VAL A  66     -18.693   7.308  12.333  1.00  0.00           H  
ATOM   1052 2HG1 VAL A  66     -18.930   8.770  11.345  1.00  0.00           H  
ATOM   1053 3HG1 VAL A  66     -19.116   8.851  13.113  1.00  0.00           H  
ATOM   1054 1HG2 VAL A  66     -20.662   6.214  13.424  1.00  0.00           H  
ATOM   1055 2HG2 VAL A  66     -21.107   7.752  14.203  1.00  0.00           H  
ATOM   1056 3HG2 VAL A  66     -22.291   6.891  13.190  1.00  0.00           H  
ATOM   1057  N   VAL A  67     -23.871   8.820  12.575  1.00  0.00           N  
ATOM   1058  CA  VAL A  67     -24.999   8.714  13.494  1.00  0.00           C  
ATOM   1059  C   VAL A  67     -25.678   7.356  13.373  1.00  0.00           C  
ATOM   1060  O   VAL A  67     -26.093   6.954  12.286  1.00  0.00           O  
ATOM   1061  CB  VAL A  67     -26.031   9.824  13.221  1.00  0.00           C  
ATOM   1062  CG1 VAL A  67     -25.420  11.188  13.503  1.00  0.00           C  
ATOM   1063  CG2 VAL A  67     -26.498   9.736  11.777  1.00  0.00           C  
ATOM   1064  H   VAL A  67     -24.003   8.567  11.606  1.00  0.00           H  
ATOM   1065  HA  VAL A  67     -24.627   8.827  14.512  1.00  0.00           H  
ATOM   1066  HB  VAL A  67     -26.882   9.696  13.891  1.00  0.00           H  
ATOM   1067 1HG1 VAL A  67     -26.163  11.965  13.317  1.00  0.00           H  
ATOM   1068 2HG1 VAL A  67     -25.098  11.235  14.543  1.00  0.00           H  
ATOM   1069 3HG1 VAL A  67     -24.562  11.345  12.850  1.00  0.00           H  
ATOM   1070 1HG2 VAL A  67     -27.237  10.514  11.586  1.00  0.00           H  
ATOM   1071 2HG2 VAL A  67     -25.647   9.870  11.111  1.00  0.00           H  
ATOM   1072 3HG2 VAL A  67     -26.947   8.758  11.599  1.00  0.00           H  
ATOM   1073  N   VAL A  68     -25.791   6.651  14.495  1.00  0.00           N  
ATOM   1074  CA  VAL A  68     -26.430   5.341  14.508  1.00  0.00           C  
ATOM   1075  C   VAL A  68     -27.867   5.432  15.007  1.00  0.00           C  
ATOM   1076  O   VAL A  68     -28.173   6.201  15.917  1.00  0.00           O  
ATOM   1077  CB  VAL A  68     -25.640   4.363  15.398  1.00  0.00           C  
ATOM   1078  CG1 VAL A  68     -25.669   4.831  16.843  1.00  0.00           C  
ATOM   1079  CG2 VAL A  68     -26.244   2.972  15.274  1.00  0.00           C  
ATOM   1080  H   VAL A  68     -25.428   7.033  15.356  1.00  0.00           H  
ATOM   1081  HA  VAL A  68     -26.440   4.951  13.488  1.00  0.00           H  
ATOM   1082  HB  VAL A  68     -24.600   4.342  15.074  1.00  0.00           H  
ATOM   1083 1HG1 VAL A  68     -25.100   4.138  17.462  1.00  0.00           H  
ATOM   1084 2HG1 VAL A  68     -25.228   5.825  16.911  1.00  0.00           H  
ATOM   1085 3HG1 VAL A  68     -26.701   4.866  17.192  1.00  0.00           H  
ATOM   1086 1HG2 VAL A  68     -25.683   2.274  15.896  1.00  0.00           H  
ATOM   1087 2HG2 VAL A  68     -27.283   2.996  15.604  1.00  0.00           H  
ATOM   1088 3HG2 VAL A  68     -26.201   2.647  14.235  1.00  0.00           H  
ATOM   1089  N   VAL A  69     -28.743   4.632  14.409  1.00  0.00           N  
ATOM   1090  CA  VAL A  69     -30.144   4.590  14.808  1.00  0.00           C  
ATOM   1091  C   VAL A  69     -30.742   3.213  14.546  1.00  0.00           C  
ATOM   1092  O   VAL A  69     -30.199   2.429  13.769  1.00  0.00           O  
ATOM   1093  CB  VAL A  69     -30.953   5.662  14.054  1.00  0.00           C  
ATOM   1094  CG1 VAL A  69     -30.051   6.407  13.083  1.00  0.00           C  
ATOM   1095  CG2 VAL A  69     -32.103   5.000  13.314  1.00  0.00           C  
ATOM   1096  H   VAL A  69     -28.428   4.028  13.663  1.00  0.00           H  
ATOM   1097  HA  VAL A  69     -30.205   4.798  15.876  1.00  0.00           H  
ATOM   1098  HB  VAL A  69     -31.344   6.386  14.769  1.00  0.00           H  
ATOM   1099 1HG1 VAL A  69     -30.628   7.172  12.563  1.00  0.00           H  
ATOM   1100 2HG1 VAL A  69     -29.237   6.880  13.634  1.00  0.00           H  
ATOM   1101 3HG1 VAL A  69     -29.639   5.707  12.357  1.00  0.00           H  
ATOM   1102 1HG2 VAL A  69     -32.681   5.760  12.788  1.00  0.00           H  
ATOM   1103 2HG2 VAL A  69     -31.709   4.281  12.597  1.00  0.00           H  
ATOM   1104 3HG2 VAL A  69     -32.747   4.485  14.029  1.00  0.00           H  
ATOM   1105  N   VAL A  70     -31.847   2.912  15.220  1.00  0.00           N  
ATOM   1106  CA  VAL A  70     -32.463   1.595  15.115  1.00  0.00           C  
ATOM   1107  C   VAL A  70     -33.974   1.688  14.936  1.00  0.00           C  
ATOM   1108  O   VAL A  70     -34.634   2.519  15.560  1.00  0.00           O  
ATOM   1109  CB  VAL A  70     -32.150   0.758  16.371  1.00  0.00           C  
ATOM   1110  CG1 VAL A  70     -32.774   1.407  17.597  1.00  0.00           C  
ATOM   1111  CG2 VAL A  70     -32.684  -0.653  16.184  1.00  0.00           C  
ATOM   1112  H   VAL A  70     -32.257   3.603  15.832  1.00  0.00           H  
ATOM   1113  HA  VAL A  70     -32.041   1.086  14.247  1.00  0.00           H  
ATOM   1114  HB  VAL A  70     -31.071   0.727  16.523  1.00  0.00           H  
ATOM   1115 1HG1 VAL A  70     -32.539   0.815  18.483  1.00  0.00           H  
ATOM   1116 2HG1 VAL A  70     -32.375   2.414  17.720  1.00  0.00           H  
ATOM   1117 3HG1 VAL A  70     -33.856   1.456  17.472  1.00  0.00           H  
ATOM   1118 1HG2 VAL A  70     -32.456  -1.249  17.068  1.00  0.00           H  
ATOM   1119 2HG2 VAL A  70     -33.764  -0.618  16.040  1.00  0.00           H  
ATOM   1120 3HG2 VAL A  70     -32.216  -1.107  15.311  1.00  0.00           H  
ATOM   1121  N   VAL A  71     -34.518   0.807  14.100  1.00  0.00           N  
ATOM   1122  CA  VAL A  71     -35.959   0.729  13.896  1.00  0.00           C  
ATOM   1123  C   VAL A  71     -36.522  -0.562  14.474  1.00  0.00           C  
ATOM   1124  O   VAL A  71     -36.609  -1.577  13.784  1.00  0.00           O  
ATOM   1125  CB  VAL A  71     -36.299   0.812  12.396  1.00  0.00           C  
ATOM   1126  CG1 VAL A  71     -37.809   0.784  12.204  1.00  0.00           C  
ATOM   1127  CG2 VAL A  71     -35.712   2.087  11.812  1.00  0.00           C  
ATOM   1128  H   VAL A  71     -33.916   0.165  13.607  1.00  0.00           H  
ATOM   1129  HA  VAL A  71     -36.426   1.572  14.404  1.00  0.00           H  
ATOM   1130  HB  VAL A  71     -35.882  -0.053  11.884  1.00  0.00           H  
ATOM   1131 1HG1 VAL A  71     -38.043   0.832  11.140  1.00  0.00           H  
ATOM   1132 2HG1 VAL A  71     -38.211  -0.138  12.622  1.00  0.00           H  
ATOM   1133 3HG1 VAL A  71     -38.256   1.639  12.712  1.00  0.00           H  
ATOM   1134 1HG2 VAL A  71     -35.947   2.142  10.749  1.00  0.00           H  
ATOM   1135 2HG2 VAL A  71     -36.138   2.951  12.323  1.00  0.00           H  
ATOM   1136 3HG2 VAL A  71     -34.630   2.084  11.945  1.00  0.00           H  
ATOM   1137  N   VAL A  72     -36.893  -0.518  15.749  1.00  0.00           N  
ATOM   1138  CA  VAL A  72     -37.414  -1.692  16.439  1.00  0.00           C  
ATOM   1139  C   VAL A  72     -38.552  -2.342  15.663  1.00  0.00           C  
ATOM   1140  O   VAL A  72     -38.803  -3.540  15.797  1.00  0.00           O  
ATOM   1141  CB  VAL A  72     -37.911  -1.309  17.846  1.00  0.00           C  
ATOM   1142  CG1 VAL A  72     -37.784   0.193  18.051  1.00  0.00           C  
ATOM   1143  CG2 VAL A  72     -39.359  -1.748  18.005  1.00  0.00           C  
ATOM   1144  H   VAL A  72     -36.803   0.350  16.257  1.00  0.00           H  
ATOM   1145  HA  VAL A  72     -36.605  -2.417  16.543  1.00  0.00           H  
ATOM   1146  HB  VAL A  72     -37.292  -1.802  18.595  1.00  0.00           H  
ATOM   1147 1HG1 VAL A  72     -38.129   0.454  19.052  1.00  0.00           H  
ATOM   1148 2HG1 VAL A  72     -36.741   0.489  17.939  1.00  0.00           H  
ATOM   1149 3HG1 VAL A  72     -38.392   0.714  17.311  1.00  0.00           H  
ATOM   1150 1HG2 VAL A  72     -39.712  -1.485  19.002  1.00  0.00           H  
ATOM   1151 2HG2 VAL A  72     -39.976  -1.247  17.259  1.00  0.00           H  
ATOM   1152 3HG2 VAL A  72     -39.431  -2.827  17.869  1.00  0.00           H  
ATOM   1153  N   VAL A  73     -39.251  -1.542  14.866  1.00  0.00           N  
ATOM   1154  CA  VAL A  73     -40.407  -2.026  14.120  1.00  0.00           C  
ATOM   1155  C   VAL A  73     -39.990  -2.803  12.877  1.00  0.00           C  
ATOM   1156  O   VAL A  73     -40.725  -3.669  12.402  1.00  0.00           O  
ATOM   1157  CB  VAL A  73     -41.312  -0.848  13.712  1.00  0.00           C  
ATOM   1158  CG1 VAL A  73     -40.677  -0.074  12.567  1.00  0.00           C  
ATOM   1159  CG2 VAL A  73     -42.678  -1.380  13.304  1.00  0.00           C  
ATOM   1160  H   VAL A  73     -38.985  -0.571  14.787  1.00  0.00           H  
ATOM   1161  HA  VAL A  73     -40.979  -2.691  14.768  1.00  0.00           H  
ATOM   1162  HB  VAL A  73     -41.420  -0.168  14.556  1.00  0.00           H  
ATOM   1163 1HG1 VAL A  73     -41.320   0.764  12.294  1.00  0.00           H  
ATOM   1164 2HG1 VAL A  73     -39.704   0.304  12.881  1.00  0.00           H  
ATOM   1165 3HG1 VAL A  73     -40.553  -0.731  11.708  1.00  0.00           H  
ATOM   1166 1HG2 VAL A  73     -43.323  -0.548  13.023  1.00  0.00           H  
ATOM   1167 2HG2 VAL A  73     -42.567  -2.055  12.455  1.00  0.00           H  
ATOM   1168 3HG2 VAL A  73     -43.124  -1.918  14.140  1.00  0.00           H  
ATOM   1169  N   VAL A  74     -38.808  -2.493  12.355  1.00  0.00           N  
ATOM   1170  CA  VAL A  74     -38.296  -3.170  11.168  1.00  0.00           C  
ATOM   1171  C   VAL A  74     -37.228  -4.191  11.529  1.00  0.00           C  
ATOM   1172  O   VAL A  74     -36.690  -4.874  10.657  1.00  0.00           O  
ATOM   1173  CB  VAL A  74     -37.707  -2.148  10.175  1.00  0.00           C  
ATOM   1174  CG1 VAL A  74     -38.784  -1.176   9.722  1.00  0.00           C  
ATOM   1175  CG2 VAL A  74     -36.560  -1.403  10.841  1.00  0.00           C  
ATOM   1176  H   VAL A  74     -38.251  -1.771  12.790  1.00  0.00           H  
ATOM   1177  HA  VAL A  74     -39.125  -3.689  10.684  1.00  0.00           H  
ATOM   1178  HB  VAL A  74     -37.341  -2.676   9.294  1.00  0.00           H  
ATOM   1179 1HG1 VAL A  74     -38.358  -0.467   9.012  1.00  0.00           H  
ATOM   1180 2HG1 VAL A  74     -39.593  -1.728   9.242  1.00  0.00           H  
ATOM   1181 3HG1 VAL A  74     -39.174  -0.637  10.584  1.00  0.00           H  
ATOM   1182 1HG2 VAL A  74     -36.135  -0.688  10.138  1.00  0.00           H  
ATOM   1183 2HG2 VAL A  74     -36.931  -0.874  11.718  1.00  0.00           H  
ATOM   1184 3HG2 VAL A  74     -35.792  -2.114  11.145  1.00  0.00           H  
ATOM   1185  N   VAL A  75     -36.899  -4.272  12.813  1.00  0.00           N  
ATOM   1186  CA  VAL A  75     -35.820  -5.144  13.263  1.00  0.00           C  
ATOM   1187  C   VAL A  75     -34.527  -4.808  12.533  1.00  0.00           C  
ATOM   1188  O   VAL A  75     -33.687  -5.677  12.302  1.00  0.00           O  
ATOM   1189  CB  VAL A  75     -36.183  -6.622  13.019  1.00  0.00           C  
ATOM   1190  CG1 VAL A  75     -35.234  -7.525  13.789  1.00  0.00           C  
ATOM   1191  CG2 VAL A  75     -37.621  -6.867  13.450  1.00  0.00           C  
ATOM   1192  H   VAL A  75     -37.389  -3.702  13.489  1.00  0.00           H  
ATOM   1193  HA  VAL A  75     -35.670  -4.991  14.333  1.00  0.00           H  
ATOM   1194  HB  VAL A  75     -36.072  -6.848  11.958  1.00  0.00           H  
ATOM   1195 1HG1 VAL A  75     -35.491  -8.569  13.601  1.00  0.00           H  
ATOM   1196 2HG1 VAL A  75     -34.211  -7.341  13.463  1.00  0.00           H  
ATOM   1197 3HG1 VAL A  75     -35.319  -7.318  14.856  1.00  0.00           H  
ATOM   1198 1HG2 VAL A  75     -37.882  -7.910  13.269  1.00  0.00           H  
ATOM   1199 2HG2 VAL A  75     -37.726  -6.646  14.512  1.00  0.00           H  
ATOM   1200 3HG2 VAL A  75     -38.289  -6.223  12.877  1.00  0.00           H  
ATOM   1201  N   VAL A  76     -34.393  -3.545  12.140  1.00  0.00           N  
ATOM   1202  CA  VAL A  76     -33.262  -3.107  11.334  1.00  0.00           C  
ATOM   1203  C   VAL A  76     -32.467  -2.004  12.024  1.00  0.00           C  
ATOM   1204  O   VAL A  76     -33.037  -1.127  12.671  1.00  0.00           O  
ATOM   1205  CB  VAL A  76     -33.752  -2.599   9.964  1.00  0.00           C  
ATOM   1206  CG1 VAL A  76     -35.268  -2.704   9.883  1.00  0.00           C  
ATOM   1207  CG2 VAL A  76     -33.308  -1.157   9.771  1.00  0.00           C  
ATOM   1208  H   VAL A  76     -35.109  -2.877  12.386  1.00  0.00           H  
ATOM   1209  HA  VAL A  76     -32.603  -3.961  11.173  1.00  0.00           H  
ATOM   1210  HB  VAL A  76     -33.330  -3.225   9.177  1.00  0.00           H  
ATOM   1211 1HG1 VAL A  76     -35.607  -2.352   8.909  1.00  0.00           H  
ATOM   1212 2HG1 VAL A  76     -35.570  -3.743  10.018  1.00  0.00           H  
ATOM   1213 3HG1 VAL A  76     -35.717  -2.091  10.665  1.00  0.00           H  
ATOM   1214 1HG2 VAL A  76     -33.648  -0.799   8.800  1.00  0.00           H  
ATOM   1215 2HG2 VAL A  76     -33.737  -0.536  10.558  1.00  0.00           H  
ATOM   1216 3HG2 VAL A  76     -32.220  -1.101   9.817  1.00  0.00           H  
ATOM   1217  N   VAL A  77     -31.149  -2.040  11.853  1.00  0.00           N  
ATOM   1218  CA  VAL A  77     -30.277  -0.996  12.379  1.00  0.00           C  
ATOM   1219  C   VAL A  77     -29.682  -0.168  11.247  1.00  0.00           C  
ATOM   1220  O   VAL A  77     -29.315  -0.702  10.202  1.00  0.00           O  
ATOM   1221  CB  VAL A  77     -29.144  -1.614  13.220  1.00  0.00           C  
ATOM   1222  CG1 VAL A  77     -28.283  -2.519  12.352  1.00  0.00           C  
ATOM   1223  CG2 VAL A  77     -28.303  -0.502  13.829  1.00  0.00           C  
ATOM   1224  H   VAL A  77     -30.743  -2.801  11.327  1.00  0.00           H  
ATOM   1225  HA  VAL A  77     -30.868  -0.341  13.019  1.00  0.00           H  
ATOM   1226  HB  VAL A  77     -29.575  -2.225  14.013  1.00  0.00           H  
ATOM   1227 1HG1 VAL A  77     -27.491  -2.959  12.957  1.00  0.00           H  
ATOM   1228 2HG1 VAL A  77     -28.900  -3.311  11.929  1.00  0.00           H  
ATOM   1229 3HG1 VAL A  77     -27.841  -1.934  11.545  1.00  0.00           H  
ATOM   1230 1HG2 VAL A  77     -27.507  -0.937  14.432  1.00  0.00           H  
ATOM   1231 2HG2 VAL A  77     -27.868   0.103  13.034  1.00  0.00           H  
ATOM   1232 3HG2 VAL A  77     -28.934   0.126  14.459  1.00  0.00           H  
ATOM   1233  N   VAL A  78     -29.613   1.144  11.450  1.00  0.00           N  
ATOM   1234  CA  VAL A  78     -29.138   2.049  10.409  1.00  0.00           C  
ATOM   1235  C   VAL A  78     -27.843   2.744  10.810  1.00  0.00           C  
ATOM   1236  O   VAL A  78     -27.687   3.185  11.947  1.00  0.00           O  
ATOM   1237  CB  VAL A  78     -30.209   3.111  10.095  1.00  0.00           C  
ATOM   1238  CG1 VAL A  78     -31.461   2.443   9.550  1.00  0.00           C  
ATOM   1239  CG2 VAL A  78     -30.528   3.896  11.358  1.00  0.00           C  
ATOM   1240  H   VAL A  78     -29.913   1.524  12.336  1.00  0.00           H  
ATOM   1241  HA  VAL A  78     -28.955   1.466   9.506  1.00  0.00           H  
ATOM   1242  HB  VAL A  78     -29.830   3.787   9.327  1.00  0.00           H  
ATOM   1243 1HG1 VAL A  78     -32.209   3.203   9.320  1.00  0.00           H  
ATOM   1244 2HG1 VAL A  78     -31.215   1.892   8.643  1.00  0.00           H  
ATOM   1245 3HG1 VAL A  78     -31.862   1.756  10.295  1.00  0.00           H  
ATOM   1246 1HG2 VAL A  78     -31.279   4.653  11.135  1.00  0.00           H  
ATOM   1247 2HG2 VAL A  78     -30.912   3.217  12.120  1.00  0.00           H  
ATOM   1248 3HG2 VAL A  78     -29.622   4.378  11.725  1.00  0.00           H  
ATOM   1249  N   VAL A  79     -26.927   2.863   9.853  1.00  0.00           N  
ATOM   1250  CA  VAL A  79     -25.679   3.588  10.068  1.00  0.00           C  
ATOM   1251  C   VAL A  79     -25.558   4.757   9.097  1.00  0.00           C  
ATOM   1252  O   VAL A  79     -25.322   4.564   7.906  1.00  0.00           O  
ATOM   1253  CB  VAL A  79     -24.470   2.649   9.894  1.00  0.00           C  
ATOM   1254  CG1 VAL A  79     -23.178   3.418  10.134  1.00  0.00           C  
ATOM   1255  CG2 VAL A  79     -24.587   1.487  10.868  1.00  0.00           C  
ATOM   1256  H   VAL A  79     -27.110   2.460   8.946  1.00  0.00           H  
ATOM   1257  HA  VAL A  79     -25.675   3.976  11.086  1.00  0.00           H  
ATOM   1258  HB  VAL A  79     -24.449   2.273   8.872  1.00  0.00           H  
ATOM   1259 1HG1 VAL A  79     -22.326   2.750   9.999  1.00  0.00           H  
ATOM   1260 2HG1 VAL A  79     -23.108   4.242   9.425  1.00  0.00           H  
ATOM   1261 3HG1 VAL A  79     -23.171   3.812  11.151  1.00  0.00           H  
ATOM   1262 1HG2 VAL A  79     -23.736   0.820  10.740  1.00  0.00           H  
ATOM   1263 2HG2 VAL A  79     -24.599   1.867  11.889  1.00  0.00           H  
ATOM   1264 3HG2 VAL A  79     -25.509   0.940  10.672  1.00  0.00           H  
ATOM   1265  N   VAL A  80     -25.743   5.969   9.613  1.00  0.00           N  
ATOM   1266  CA  VAL A  80     -25.716   7.163   8.776  1.00  0.00           C  
ATOM   1267  C   VAL A  80     -24.346   7.832   8.795  1.00  0.00           C  
ATOM   1268  O   VAL A  80     -23.891   8.310   9.832  1.00  0.00           O  
ATOM   1269  CB  VAL A  80     -26.781   8.171   9.250  1.00  0.00           C  
ATOM   1270  CG1 VAL A  80     -26.730   9.426   8.391  1.00  0.00           C  
ATOM   1271  CG2 VAL A  80     -28.157   7.528   9.170  1.00  0.00           C  
ATOM   1272  H   VAL A  80     -25.920   6.062  10.601  1.00  0.00           H  
ATOM   1273  HA  VAL A  80     -25.948   6.871   7.752  1.00  0.00           H  
ATOM   1274  HB  VAL A  80     -26.570   8.462  10.279  1.00  0.00           H  
ATOM   1275 1HG1 VAL A  80     -27.478  10.138   8.739  1.00  0.00           H  
ATOM   1276 2HG1 VAL A  80     -25.739   9.877   8.465  1.00  0.00           H  
ATOM   1277 3HG1 VAL A  80     -26.933   9.166   7.352  1.00  0.00           H  
ATOM   1278 1HG2 VAL A  80     -28.910   8.237   9.512  1.00  0.00           H  
ATOM   1279 2HG2 VAL A  80     -28.366   7.244   8.138  1.00  0.00           H  
ATOM   1280 3HG2 VAL A  80     -28.180   6.640   9.802  1.00  0.00           H  
ATOM   1281  N   VAL A  81     -23.704   7.877   7.630  1.00  0.00           N  
ATOM   1282  CA  VAL A  81     -22.415   8.547   7.496  1.00  0.00           C  
ATOM   1283  C   VAL A  81     -22.560   9.873   6.762  1.00  0.00           C  
ATOM   1284  O   VAL A  81     -22.861   9.905   5.571  1.00  0.00           O  
ATOM   1285  CB  VAL A  81     -21.417   7.649   6.739  1.00  0.00           C  
ATOM   1286  CG1 VAL A  81     -20.084   8.370   6.586  1.00  0.00           C  
ATOM   1287  CG2 VAL A  81     -21.231   6.344   7.497  1.00  0.00           C  
ATOM   1288  H   VAL A  81     -24.125   7.452   6.819  1.00  0.00           H  
ATOM   1289  HA  VAL A  81     -22.020   8.740   8.493  1.00  0.00           H  
ATOM   1290  HB  VAL A  81     -21.801   7.445   5.740  1.00  0.00           H  
ATOM   1291 1HG1 VAL A  81     -19.386   7.735   6.040  1.00  0.00           H  
ATOM   1292 2HG1 VAL A  81     -20.234   9.300   6.037  1.00  0.00           H  
ATOM   1293 3HG1 VAL A  81     -19.675   8.593   7.573  1.00  0.00           H  
ATOM   1294 1HG2 VAL A  81     -20.532   5.707   6.957  1.00  0.00           H  
ATOM   1295 2HG2 VAL A  81     -20.840   6.552   8.492  1.00  0.00           H  
ATOM   1296 3HG2 VAL A  81     -22.191   5.835   7.584  1.00  0.00           H  
ATOM   1297  N   VAL A  82     -22.346  10.968   7.485  1.00  0.00           N  
ATOM   1298  CA  VAL A  82     -22.460  12.301   6.903  1.00  0.00           C  
ATOM   1299  C   VAL A  82     -21.094  12.855   6.519  1.00  0.00           C  
ATOM   1300  O   VAL A  82     -20.090  12.559   7.166  1.00  0.00           O  
ATOM   1301  CB  VAL A  82     -23.141  13.263   7.894  1.00  0.00           C  
ATOM   1302  CG1 VAL A  82     -23.461  12.535   9.191  1.00  0.00           C  
ATOM   1303  CG2 VAL A  82     -22.224  14.447   8.159  1.00  0.00           C  
ATOM   1304  H   VAL A  82     -22.101  10.876   8.459  1.00  0.00           H  
ATOM   1305  HA  VAL A  82     -23.074  12.234   6.005  1.00  0.00           H  
ATOM   1306  HB  VAL A  82     -24.081  13.614   7.467  1.00  0.00           H  
ATOM   1307 1HG1 VAL A  82     -23.951  13.221   9.882  1.00  0.00           H  
ATOM   1308 2HG1 VAL A  82     -24.123  11.695   8.983  1.00  0.00           H  
ATOM   1309 3HG1 VAL A  82     -22.538  12.168   9.640  1.00  0.00           H  
ATOM   1310 1HG2 VAL A  82     -22.707  15.133   8.854  1.00  0.00           H  
ATOM   1311 2HG2 VAL A  82     -21.288  14.092   8.591  1.00  0.00           H  
ATOM   1312 3HG2 VAL A  82     -22.017  14.965   7.222  1.00  0.00           H  
ATOM   1313  N   VAL A  83     -21.064  13.665   5.465  1.00  0.00           N  
ATOM   1314  CA  VAL A  83     -19.821  14.279   5.013  1.00  0.00           C  
ATOM   1315  C   VAL A  83     -18.774  13.223   4.686  1.00  0.00           C  
ATOM   1316  O   VAL A  83     -17.723  13.157   5.324  1.00  0.00           O  
ATOM   1317  CB  VAL A  83     -19.276  15.233   6.091  1.00  0.00           C  
ATOM   1318  CG1 VAL A  83     -20.321  16.284   6.434  1.00  0.00           C  
ATOM   1319  CG2 VAL A  83     -18.898  14.433   7.328  1.00  0.00           C  
ATOM   1320  H   VAL A  83     -21.922  13.864   4.972  1.00  0.00           H  
ATOM   1321  HA  VAL A  83     -20.030  14.855   4.111  1.00  0.00           H  
ATOM   1322  HB  VAL A  83     -18.397  15.749   5.703  1.00  0.00           H  
ATOM   1323 1HG1 VAL A  83     -19.923  16.961   7.191  1.00  0.00           H  
ATOM   1324 2HG1 VAL A  83     -20.576  16.850   5.539  1.00  0.00           H  
ATOM   1325 3HG1 VAL A  83     -21.215  15.793   6.820  1.00  0.00           H  
ATOM   1326 1HG2 VAL A  83     -18.504  15.105   8.090  1.00  0.00           H  
ATOM   1327 2HG2 VAL A  83     -19.782  13.923   7.714  1.00  0.00           H  
ATOM   1328 3HG2 VAL A  83     -18.138  13.696   7.067  1.00  0.00           H  
ATOM   1329  N   VAL A  84     -19.076  12.385   3.700  1.00  0.00           N  
ATOM   1330  CA  VAL A  84     -18.191  11.289   3.322  1.00  0.00           C  
ATOM   1331  C   VAL A  84     -16.826  11.792   2.868  1.00  0.00           C  
ATOM   1332  O   VAL A  84     -16.732  12.652   1.994  1.00  0.00           O  
ATOM   1333  CB  VAL A  84     -18.824  10.454   2.194  1.00  0.00           C  
ATOM   1334  CG1 VAL A  84     -19.117  11.339   0.991  1.00  0.00           C  
ATOM   1335  CG2 VAL A  84     -17.875   9.328   1.807  1.00  0.00           C  
ATOM   1336  H   VAL A  84     -19.950  12.501   3.209  1.00  0.00           H  
ATOM   1337  HA  VAL A  84     -18.051  10.647   4.193  1.00  0.00           H  
ATOM   1338  HB  VAL A  84     -19.768  10.036   2.541  1.00  0.00           H  
ATOM   1339 1HG1 VAL A  84     -19.573  10.742   0.202  1.00  0.00           H  
ATOM   1340 2HG1 VAL A  84     -19.802  12.136   1.284  1.00  0.00           H  
ATOM   1341 3HG1 VAL A  84     -18.188  11.776   0.626  1.00  0.00           H  
ATOM   1342 1HG2 VAL A  84     -18.323   8.731   1.014  1.00  0.00           H  
ATOM   1343 2HG2 VAL A  84     -16.934   9.752   1.455  1.00  0.00           H  
ATOM   1344 3HG2 VAL A  84     -17.686   8.696   2.675  1.00  0.00           H  
ATOM   1345  N   VAL A  85     -15.773  11.215   3.436  1.00  0.00           N  
ATOM   1346  CA  VAL A  85     -14.413  11.503   2.999  1.00  0.00           C  
ATOM   1347  C   VAL A  85     -13.835  10.325   2.228  1.00  0.00           C  
ATOM   1348  O   VAL A  85     -14.305   9.194   2.362  1.00  0.00           O  
ATOM   1349  CB  VAL A  85     -13.509  11.823   4.206  1.00  0.00           C  
ATOM   1350  CG1 VAL A  85     -14.311  11.740   5.497  1.00  0.00           C  
ATOM   1351  CG2 VAL A  85     -12.346  10.842   4.237  1.00  0.00           C  
ATOM   1352  H   VAL A  85     -15.920  10.536   4.169  1.00  0.00           H  
ATOM   1353  HA  VAL A  85     -14.436  12.374   2.342  1.00  0.00           H  
ATOM   1354  HB  VAL A  85     -13.130  12.841   4.113  1.00  0.00           H  
ATOM   1355 1HG1 VAL A  85     -13.664  11.976   6.341  1.00  0.00           H  
ATOM   1356 2HG1 VAL A  85     -15.134  12.452   5.459  1.00  0.00           H  
ATOM   1357 3HG1 VAL A  85     -14.707  10.731   5.615  1.00  0.00           H  
ATOM   1358 1HG2 VAL A  85     -11.700  11.071   5.083  1.00  0.00           H  
ATOM   1359 2HG2 VAL A  85     -12.729   9.826   4.336  1.00  0.00           H  
ATOM   1360 3HG2 VAL A  85     -11.775  10.926   3.312  1.00  0.00           H  
ATOM   1361  N   VAL A  86     -12.817  10.590   1.419  1.00  0.00           N  
ATOM   1362  CA  VAL A  86     -12.184   9.546   0.622  1.00  0.00           C  
ATOM   1363  C   VAL A  86     -11.678   8.408   1.498  1.00  0.00           C  
ATOM   1364  O   VAL A  86     -11.587   7.263   1.053  1.00  0.00           O  
ATOM   1365  CB  VAL A  86     -11.011  10.125  -0.190  1.00  0.00           C  
ATOM   1366  CG1 VAL A  86      -9.870  10.504   0.742  1.00  0.00           C  
ATOM   1367  CG2 VAL A  86     -10.548   9.096  -1.210  1.00  0.00           C  
ATOM   1368  H   VAL A  86     -12.474  11.538   1.353  1.00  0.00           H  
ATOM   1369  HA  VAL A  86     -12.925   9.148  -0.073  1.00  0.00           H  
ATOM   1370  HB  VAL A  86     -11.339  11.030  -0.702  1.00  0.00           H  
ATOM   1371 1HG1 VAL A  86      -9.048  10.922   0.160  1.00  0.00           H  
ATOM   1372 2HG1 VAL A  86     -10.219  11.245   1.461  1.00  0.00           H  
ATOM   1373 3HG1 VAL A  86      -9.525   9.616   1.273  1.00  0.00           H  
ATOM   1374 1HG2 VAL A  86      -9.723   9.506  -1.792  1.00  0.00           H  
ATOM   1375 2HG2 VAL A  86     -10.216   8.196  -0.693  1.00  0.00           H  
ATOM   1376 3HG2 VAL A  86     -11.373   8.848  -1.877  1.00  0.00           H  
ATOM   1377  N   VAL A  87     -11.326   8.733   2.737  1.00  0.00           N  
ATOM   1378  CA  VAL A  87     -10.753   7.754   3.652  1.00  0.00           C  
ATOM   1379  C   VAL A  87     -11.823   6.852   4.257  1.00  0.00           C  
ATOM   1380  O   VAL A  87     -11.510   5.829   4.867  1.00  0.00           O  
ATOM   1381  CB  VAL A  87      -9.980   8.463   4.780  1.00  0.00           C  
ATOM   1382  CG1 VAL A  87      -8.897   9.353   4.187  1.00  0.00           C  
ATOM   1383  CG2 VAL A  87     -10.947   9.288   5.617  1.00  0.00           C  
ATOM   1384  H   VAL A  87     -11.442   9.687   3.047  1.00  0.00           H  
ATOM   1385  HA  VAL A  87     -10.053   7.132   3.094  1.00  0.00           H  
ATOM   1386  HB  VAL A  87      -9.494   7.717   5.408  1.00  0.00           H  
ATOM   1387 1HG1 VAL A  87      -8.347   9.843   4.991  1.00  0.00           H  
ATOM   1388 2HG1 VAL A  87      -8.210   8.747   3.597  1.00  0.00           H  
ATOM   1389 3HG1 VAL A  87      -9.356  10.108   3.549  1.00  0.00           H  
ATOM   1390 1HG2 VAL A  87     -10.402   9.783   6.420  1.00  0.00           H  
ATOM   1391 2HG2 VAL A  87     -11.427  10.036   4.987  1.00  0.00           H  
ATOM   1392 3HG2 VAL A  87     -11.707   8.634   6.046  1.00  0.00           H  
ATOM   1393  N   VAL A  88     -13.085   7.229   4.082  1.00  0.00           N  
ATOM   1394  CA  VAL A  88     -14.190   6.431   4.598  1.00  0.00           C  
ATOM   1395  C   VAL A  88     -14.524   5.281   3.657  1.00  0.00           C  
ATOM   1396  O   VAL A  88     -15.355   4.428   3.972  1.00  0.00           O  
ATOM   1397  CB  VAL A  88     -15.439   7.307   4.812  1.00  0.00           C  
ATOM   1398  CG1 VAL A  88     -15.115   8.454   5.757  1.00  0.00           C  
ATOM   1399  CG2 VAL A  88     -15.922   7.839   3.472  1.00  0.00           C  
ATOM   1400  H   VAL A  88     -13.281   8.082   3.578  1.00  0.00           H  
ATOM   1401  HA  VAL A  88     -13.894   6.015   5.562  1.00  0.00           H  
ATOM   1402  HB  VAL A  88     -16.225   6.707   5.273  1.00  0.00           H  
ATOM   1403 1HG1 VAL A  88     -16.006   9.062   5.912  1.00  0.00           H  
ATOM   1404 2HG1 VAL A  88     -14.777   8.052   6.712  1.00  0.00           H  
ATOM   1405 3HG1 VAL A  88     -14.327   9.070   5.323  1.00  0.00           H  
ATOM   1406 1HG2 VAL A  88     -16.811   8.451   3.624  1.00  0.00           H  
ATOM   1407 2HG2 VAL A  88     -15.138   8.444   3.016  1.00  0.00           H  
ATOM   1408 3HG2 VAL A  88     -16.165   7.002   2.815  1.00  0.00           H  
ATOM   1409  N   VAL A  89     -13.850   5.247   2.511  1.00  0.00           N  
ATOM   1410  CA  VAL A  89     -14.013   4.156   1.558  1.00  0.00           C  
ATOM   1411  C   VAL A  89     -13.546   2.837   2.160  1.00  0.00           C  
ATOM   1412  O   VAL A  89     -12.402   2.718   2.599  1.00  0.00           O  
ATOM   1413  CB  VAL A  89     -13.220   4.444   0.269  1.00  0.00           C  
ATOM   1414  CG1 VAL A  89     -12.419   5.729   0.428  1.00  0.00           C  
ATOM   1415  CG2 VAL A  89     -12.295   3.273  -0.028  1.00  0.00           C  
ATOM   1416  H   VAL A  89     -13.196   5.987   2.304  1.00  0.00           H  
ATOM   1417  HA  VAL A  89     -15.071   4.071   1.306  1.00  0.00           H  
ATOM   1418  HB  VAL A  89     -13.915   4.583  -0.558  1.00  0.00           H  
ATOM   1419 1HG1 VAL A  89     -11.868   5.930  -0.492  1.00  0.00           H  
ATOM   1420 2HG1 VAL A  89     -13.095   6.558   0.634  1.00  0.00           H  
ATOM   1421 3HG1 VAL A  89     -11.715   5.619   1.253  1.00  0.00           H  
ATOM   1422 1HG2 VAL A  89     -11.739   3.472  -0.944  1.00  0.00           H  
ATOM   1423 2HG2 VAL A  89     -11.597   3.142   0.799  1.00  0.00           H  
ATOM   1424 3HG2 VAL A  89     -12.887   2.366  -0.153  1.00  0.00           H  
ATOM   1425  N   VAL A  90     -14.441   1.855   2.199  1.00  0.00           N  
ATOM   1426  CA  VAL A  90     -14.126   0.572   2.816  1.00  0.00           C  
ATOM   1427  C   VAL A  90     -15.283  -0.412   2.704  1.00  0.00           C  
ATOM   1428  O   VAL A  90     -16.362  -0.069   2.227  1.00  0.00           O  
ATOM   1429  CB  VAL A  90     -13.780   0.768   4.304  1.00  0.00           C  
ATOM   1430  CG1 VAL A  90     -13.896   2.239   4.678  1.00  0.00           C  
ATOM   1431  CG2 VAL A  90     -14.721  -0.073   5.155  1.00  0.00           C  
ATOM   1432  H   VAL A  90     -15.360   2.006   1.810  1.00  0.00           H  
ATOM   1433  HA  VAL A  90     -13.258   0.151   2.308  1.00  0.00           H  
ATOM   1434  HB  VAL A  90     -12.749   0.460   4.477  1.00  0.00           H  
ATOM   1435 1HG1 VAL A  90     -13.641   2.368   5.728  1.00  0.00           H  
ATOM   1436 2HG1 VAL A  90     -13.214   2.826   4.063  1.00  0.00           H  
ATOM   1437 3HG1 VAL A  90     -14.919   2.577   4.509  1.00  0.00           H  
ATOM   1438 1HG2 VAL A  90     -14.475   0.057   6.208  1.00  0.00           H  
ATOM   1439 2HG2 VAL A  90     -15.750   0.246   4.981  1.00  0.00           H  
ATOM   1440 3HG2 VAL A  90     -14.617  -1.124   4.885  1.00  0.00           H  
ATOM   1441  N   VAL A  91     -15.057  -1.629   3.190  1.00  0.00           N  
ATOM   1442  CA  VAL A  91     -16.111  -2.636   3.269  1.00  0.00           C  
ATOM   1443  C   VAL A  91     -16.744  -2.637   4.656  1.00  0.00           C  
ATOM   1444  O   VAL A  91     -16.143  -3.103   5.624  1.00  0.00           O  
ATOM   1445  CB  VAL A  91     -15.544  -4.036   2.958  1.00  0.00           C  
ATOM   1446  CG1 VAL A  91     -16.650  -5.075   3.042  1.00  0.00           C  
ATOM   1447  CG2 VAL A  91     -14.919  -4.033   1.571  1.00  0.00           C  
ATOM   1448  H   VAL A  91     -14.137  -1.854   3.541  1.00  0.00           H  
ATOM   1449  HA  VAL A  91     -16.876  -2.397   2.532  1.00  0.00           H  
ATOM   1450  HB  VAL A  91     -14.790  -4.291   3.701  1.00  0.00           H  
ATOM   1451 1HG1 VAL A  91     -16.238  -6.064   2.831  1.00  0.00           H  
ATOM   1452 2HG1 VAL A  91     -17.077  -5.067   4.043  1.00  0.00           H  
ATOM   1453 3HG1 VAL A  91     -17.425  -4.842   2.314  1.00  0.00           H  
ATOM   1454 1HG2 VAL A  91     -14.510  -5.020   1.355  1.00  0.00           H  
ATOM   1455 2HG2 VAL A  91     -15.677  -3.781   0.830  1.00  0.00           H  
ATOM   1456 3HG2 VAL A  91     -14.119  -3.294   1.537  1.00  0.00           H  
ATOM   1457  N   VAL A  92     -17.943  -2.072   4.751  1.00  0.00           N  
ATOM   1458  CA  VAL A  92     -18.600  -1.892   6.041  1.00  0.00           C  
ATOM   1459  C   VAL A  92     -19.451  -3.098   6.420  1.00  0.00           C  
ATOM   1460  O   VAL A  92     -20.340  -3.504   5.674  1.00  0.00           O  
ATOM   1461  CB  VAL A  92     -19.481  -0.629   6.016  1.00  0.00           C  
ATOM   1462  CG1 VAL A  92     -20.218  -0.482   7.338  1.00  0.00           C  
ATOM   1463  CG2 VAL A  92     -18.606   0.588   5.754  1.00  0.00           C  
ATOM   1464  H   VAL A  92     -18.396  -1.734   3.916  1.00  0.00           H  
ATOM   1465  HA  VAL A  92     -17.831  -1.759   6.801  1.00  0.00           H  
ATOM   1466  HB  VAL A  92     -20.226  -0.724   5.228  1.00  0.00           H  
ATOM   1467 1HG1 VAL A  92     -20.844   0.409   7.308  1.00  0.00           H  
ATOM   1468 2HG1 VAL A  92     -20.841  -1.359   7.504  1.00  0.00           H  
ATOM   1469 3HG1 VAL A  92     -19.495  -0.389   8.148  1.00  0.00           H  
ATOM   1470 1HG2 VAL A  92     -19.227   1.484   5.728  1.00  0.00           H  
ATOM   1471 2HG2 VAL A  92     -17.866   0.683   6.548  1.00  0.00           H  
ATOM   1472 3HG2 VAL A  92     -18.098   0.471   4.797  1.00  0.00           H  
ATOM   1473  N   VAL A  93     -19.178  -3.656   7.596  1.00  0.00           N  
ATOM   1474  CA  VAL A  93     -19.939  -4.796   8.100  1.00  0.00           C  
ATOM   1475  C   VAL A  93     -20.892  -4.381   9.214  1.00  0.00           C  
ATOM   1476  O   VAL A  93     -20.504  -3.676  10.144  1.00  0.00           O  
ATOM   1477  CB  VAL A  93     -18.991  -5.884   8.642  1.00  0.00           C  
ATOM   1478  CG1 VAL A  93     -19.800  -7.000   9.288  1.00  0.00           C  
ATOM   1479  CG2 VAL A  93     -18.141  -6.431   7.507  1.00  0.00           C  
ATOM   1480  H   VAL A  93     -18.431  -3.280   8.159  1.00  0.00           H  
ATOM   1481  HA  VAL A  93     -20.521  -5.215   7.277  1.00  0.00           H  
ATOM   1482  HB  VAL A  93     -18.347  -5.452   9.406  1.00  0.00           H  
ATOM   1483 1HG1 VAL A  93     -19.124  -7.761   9.680  1.00  0.00           H  
ATOM   1484 2HG1 VAL A  93     -20.397  -6.591  10.102  1.00  0.00           H  
ATOM   1485 3HG1 VAL A  93     -20.458  -7.451   8.545  1.00  0.00           H  
ATOM   1486 1HG2 VAL A  93     -17.466  -7.193   7.895  1.00  0.00           H  
ATOM   1487 2HG2 VAL A  93     -18.785  -6.868   6.745  1.00  0.00           H  
ATOM   1488 3HG2 VAL A  93     -17.558  -5.621   7.067  1.00  0.00           H  
ATOM   1489  N   VAL A  94     -22.125  -4.876   9.147  1.00  0.00           N  
ATOM   1490  CA  VAL A  94     -23.066  -4.713  10.249  1.00  0.00           C  
ATOM   1491  C   VAL A  94     -23.088  -5.964  11.117  1.00  0.00           C  
ATOM   1492  O   VAL A  94     -23.677  -6.977  10.746  1.00  0.00           O  
ATOM   1493  CB  VAL A  94     -24.484  -4.428   9.722  1.00  0.00           C  
ATOM   1494  CG1 VAL A  94     -25.473  -4.411  10.882  1.00  0.00           C  
ATOM   1495  CG2 VAL A  94     -24.500  -3.093   8.996  1.00  0.00           C  
ATOM   1496  H   VAL A  94     -22.399  -5.410   8.337  1.00  0.00           H  
ATOM   1497  HA  VAL A  94     -22.745  -3.869  10.860  1.00  0.00           H  
ATOM   1498  HB  VAL A  94     -24.783  -5.223   9.040  1.00  0.00           H  
ATOM   1499 1HG1 VAL A  94     -26.478  -4.222  10.504  1.00  0.00           H  
ATOM   1500 2HG1 VAL A  94     -25.454  -5.377  11.389  1.00  0.00           H  
ATOM   1501 3HG1 VAL A  94     -25.196  -3.627  11.587  1.00  0.00           H  
ATOM   1502 1HG2 VAL A  94     -25.503  -2.896   8.618  1.00  0.00           H  
ATOM   1503 2HG2 VAL A  94     -24.207  -2.299   9.684  1.00  0.00           H  
ATOM   1504 3HG2 VAL A  94     -23.799  -3.126   8.160  1.00  0.00           H  
ATOM   1505  N   VAL A  95     -22.407  -5.899  12.256  1.00  0.00           N  
ATOM   1506  CA  VAL A  95     -22.250  -7.068  13.116  1.00  0.00           C  
ATOM   1507  C   VAL A  95     -23.321  -7.128  14.202  1.00  0.00           C  
ATOM   1508  O   VAL A  95     -23.620  -6.124  14.848  1.00  0.00           O  
ATOM   1509  CB  VAL A  95     -20.859  -7.059  13.778  1.00  0.00           C  
ATOM   1510  CG1 VAL A  95     -20.737  -8.225  14.747  1.00  0.00           C  
ATOM   1511  CG2 VAL A  95     -19.785  -7.144  12.704  1.00  0.00           C  
ATOM   1512  H   VAL A  95     -21.966  -5.031  12.521  1.00  0.00           H  
ATOM   1513  HA  VAL A  95     -22.332  -7.964  12.495  1.00  0.00           H  
ATOM   1514  HB  VAL A  95     -20.738  -6.138  14.347  1.00  0.00           H  
ATOM   1515 1HG1 VAL A  95     -19.755  -8.204  15.221  1.00  0.00           H  
ATOM   1516 2HG1 VAL A  95     -21.509  -8.142  15.512  1.00  0.00           H  
ATOM   1517 3HG1 VAL A  95     -20.860  -9.161  14.206  1.00  0.00           H  
ATOM   1518 1HG2 VAL A  95     -18.801  -7.129  13.173  1.00  0.00           H  
ATOM   1519 2HG2 VAL A  95     -19.906  -8.069  12.141  1.00  0.00           H  
ATOM   1520 3HG2 VAL A  95     -19.878  -6.293  12.029  1.00  0.00           H  
ATOM   1521  N   VAL A  96     -23.853  -8.323  14.434  1.00  0.00           N  
ATOM   1522  CA  VAL A  96     -24.754  -8.559  15.554  1.00  0.00           C  
ATOM   1523  C   VAL A  96     -23.952  -8.844  16.817  1.00  0.00           C  
ATOM   1524  O   VAL A  96     -22.907  -9.488  16.757  1.00  0.00           O  
ATOM   1525  CB  VAL A  96     -25.696  -9.738  15.250  1.00  0.00           C  
ATOM   1526  CG1 VAL A  96     -26.507  -9.443  13.996  1.00  0.00           C  
ATOM   1527  CG2 VAL A  96     -24.877 -11.007  15.070  1.00  0.00           C  
ATOM   1528  H   VAL A  96     -23.592  -9.098  13.841  1.00  0.00           H  
ATOM   1529  HA  VAL A  96     -25.354  -7.664  15.714  1.00  0.00           H  
ATOM   1530  HB  VAL A  96     -26.396  -9.864  16.079  1.00  0.00           H  
ATOM   1531 1HG1 VAL A  96     -27.180 -10.277  13.792  1.00  0.00           H  
ATOM   1532 2HG1 VAL A  96     -27.091  -8.536  14.145  1.00  0.00           H  
ATOM   1533 3HG1 VAL A  96     -25.831  -9.307  13.153  1.00  0.00           H  
ATOM   1534 1HG2 VAL A  96     -25.544 -11.843  14.861  1.00  0.00           H  
ATOM   1535 2HG2 VAL A  96     -24.186 -10.876  14.238  1.00  0.00           H  
ATOM   1536 3HG2 VAL A  96     -24.317 -11.210  15.981  1.00  0.00           H  
ATOM   1537  N   VAL A  97     -24.393  -8.288  17.943  1.00  0.00           N  
ATOM   1538  CA  VAL A  97     -23.562  -8.263  19.142  1.00  0.00           C  
ATOM   1539  C   VAL A  97     -23.775  -9.475  20.049  1.00  0.00           C  
ATOM   1540  O   VAL A  97     -23.423  -9.445  21.228  1.00  0.00           O  
ATOM   1541  CB  VAL A  97     -23.808  -6.968  19.938  1.00  0.00           C  
ATOM   1542  CG1 VAL A  97     -23.403  -5.766  19.097  1.00  0.00           C  
ATOM   1543  CG2 VAL A  97     -25.270  -6.875  20.334  1.00  0.00           C  
ATOM   1544  H   VAL A  97     -25.287  -7.818  17.950  1.00  0.00           H  
ATOM   1545  HA  VAL A  97     -22.516  -8.261  18.827  1.00  0.00           H  
ATOM   1546  HB  VAL A  97     -23.182  -6.972  20.830  1.00  0.00           H  
ATOM   1547 1HG1 VAL A  97     -23.559  -4.851  19.666  1.00  0.00           H  
ATOM   1548 2HG1 VAL A  97     -22.348  -5.849  18.827  1.00  0.00           H  
ATOM   1549 3HG1 VAL A  97     -24.006  -5.740  18.189  1.00  0.00           H  
ATOM   1550 1HG2 VAL A  97     -25.436  -5.959  20.900  1.00  0.00           H  
ATOM   1551 2HG2 VAL A  97     -25.887  -6.867  19.436  1.00  0.00           H  
ATOM   1552 3HG2 VAL A  97     -25.532  -7.735  20.948  1.00  0.00           H  
ATOM   1553  N   VAL A  98     -24.212 -10.579  19.460  1.00  0.00           N  
ATOM   1554  CA  VAL A  98     -24.007 -11.890  20.069  1.00  0.00           C  
ATOM   1555  C   VAL A  98     -24.542 -11.968  21.491  1.00  0.00           C  
ATOM   1556  O   VAL A  98     -25.736 -11.817  21.734  1.00  0.00           O  
ATOM   1557  CB  VAL A  98     -22.505 -12.228  20.107  1.00  0.00           C  
ATOM   1558  CG1 VAL A  98     -21.939 -12.277  18.701  1.00  0.00           C  
ATOM   1559  CG2 VAL A  98     -21.775 -11.181  20.939  1.00  0.00           C  
ATOM   1560  H   VAL A  98     -24.586 -10.525  18.524  1.00  0.00           H  
ATOM   1561  HA  VAL A  98     -24.524 -12.635  19.460  1.00  0.00           H  
ATOM   1562  HB  VAL A  98     -22.371 -13.212  20.554  1.00  0.00           H  
ATOM   1563 1HG1 VAL A  98     -20.877 -12.528  18.746  1.00  0.00           H  
ATOM   1564 2HG1 VAL A  98     -22.466 -13.037  18.126  1.00  0.00           H  
ATOM   1565 3HG1 VAL A  98     -22.063 -11.307  18.224  1.00  0.00           H  
ATOM   1566 1HG2 VAL A  98     -20.715 -11.421  20.983  1.00  0.00           H  
ATOM   1567 2HG2 VAL A  98     -21.910 -10.198  20.488  1.00  0.00           H  
ATOM   1568 3HG2 VAL A  98     -22.188 -11.174  21.948  1.00  0.00           H  
ATOM   1569  N   VAL A  99     -23.634 -12.259  22.418  1.00  0.00           N  
ATOM   1570  CA  VAL A  99     -23.992 -12.530  23.804  1.00  0.00           C  
ATOM   1571  C   VAL A  99     -23.994 -11.269  24.646  1.00  0.00           C  
ATOM   1572  O   VAL A  99     -23.003 -10.542  24.703  1.00  0.00           O  
ATOM   1573  CB  VAL A  99     -23.000 -13.534  24.428  1.00  0.00           C  
ATOM   1574  CG1 VAL A  99     -23.334 -13.740  25.900  1.00  0.00           C  
ATOM   1575  CG2 VAL A  99     -23.060 -14.848  23.674  1.00  0.00           C  
ATOM   1576  H   VAL A  99     -22.667 -12.333  22.142  1.00  0.00           H  
ATOM   1577  HA  VAL A  99     -24.988 -12.964  23.821  1.00  0.00           H  
ATOM   1578  HB  VAL A  99     -21.992 -13.121  24.373  1.00  0.00           H  
ATOM   1579 1HG1 VAL A  99     -22.622 -14.440  26.340  1.00  0.00           H  
ATOM   1580 2HG1 VAL A  99     -23.275 -12.786  26.424  1.00  0.00           H  
ATOM   1581 3HG1 VAL A  99     -24.341 -14.141  25.989  1.00  0.00           H  
ATOM   1582 1HG2 VAL A  99     -22.352 -15.552  24.116  1.00  0.00           H  
ATOM   1583 2HG2 VAL A  99     -24.066 -15.258  23.737  1.00  0.00           H  
ATOM   1584 3HG2 VAL A  99     -22.800 -14.682  22.630  1.00  0.00           H  
ATOM   1585  N   VAL A 100     -25.066 -11.087  25.406  1.00  0.00           N  
ATOM   1586  CA  VAL A 100     -25.036 -10.161  26.523  1.00  0.00           C  
ATOM   1587  C   VAL A 100     -26.416  -9.662  26.897  1.00  0.00           C  
ATOM   1588  O   VAL A 100     -26.561  -8.557  27.421  1.00  0.00           O  
ATOM   1589  CB  VAL A 100     -24.118  -8.971  26.221  1.00  0.00           C  
ATOM   1590  CG1 VAL A 100     -24.169  -7.976  27.370  1.00  0.00           C  
ATOM   1591  CG2 VAL A 100     -22.700  -9.478  26.016  1.00  0.00           C  
ATOM   1592  H   VAL A 100     -25.883 -11.660  25.257  1.00  0.00           H  
ATOM   1593  HA  VAL A 100     -24.626 -10.690  27.381  1.00  0.00           H  
ATOM   1594  HB  VAL A 100     -24.464  -8.466  25.322  1.00  0.00           H  
ATOM   1595 1HG1 VAL A 100     -23.517  -7.131  27.149  1.00  0.00           H  
ATOM   1596 2HG1 VAL A 100     -25.191  -7.625  27.498  1.00  0.00           H  
ATOM   1597 3HG1 VAL A 100     -23.834  -8.462  28.288  1.00  0.00           H  
ATOM   1598 1HG2 VAL A 100     -22.043  -8.637  25.799  1.00  0.00           H  
ATOM   1599 2HG2 VAL A 100     -22.360  -9.982  26.923  1.00  0.00           H  
ATOM   1600 3HG2 VAL A 100     -22.685 -10.180  25.185  1.00  0.00           H  
ATOM   1601  N   VAL A 101     -27.392 -10.555  26.844  1.00  0.00           N  
ATOM   1602  CA  VAL A 101     -28.469 -10.444  27.806  1.00  0.00           C  
ATOM   1603  C   VAL A 101     -27.802 -10.146  29.134  1.00  0.00           C  
ATOM   1604  O   VAL A 101     -27.901  -9.040  29.660  1.00  0.00           O  
ATOM   1605  CB  VAL A 101     -29.278 -11.753  27.895  1.00  0.00           C  
ATOM   1606  CG1 VAL A 101     -28.409 -12.855  28.478  1.00  0.00           C  
ATOM   1607  CG2 VAL A 101     -30.508 -11.533  28.759  1.00  0.00           C  
ATOM   1608  H   VAL A 101     -27.301 -11.382  26.272  1.00  0.00           H  
ATOM   1609  HA  VAL A 101     -29.132  -9.620  27.533  1.00  0.00           H  
ATOM   1610  HB  VAL A 101     -29.579 -12.059  26.894  1.00  0.00           H  
ATOM   1611 1HG1 VAL A 101     -28.978 -13.783  28.529  1.00  0.00           H  
ATOM   1612 2HG1 VAL A 101     -27.536 -12.999  27.841  1.00  0.00           H  
ATOM   1613 3HG1 VAL A 101     -28.082 -12.571  29.478  1.00  0.00           H  
ATOM   1614 1HG2 VAL A 101     -31.082 -12.458  28.819  1.00  0.00           H  
ATOM   1615 2HG2 VAL A 101     -30.201 -11.230  29.760  1.00  0.00           H  
ATOM   1616 3HG2 VAL A 101     -31.125 -10.752  28.317  1.00  0.00           H  
ATOM   1617  N   VAL A 102     -26.992 -11.099  29.588  1.00  0.00           N  
ATOM   1618  CA  VAL A 102     -26.027 -10.846  30.647  1.00  0.00           C  
ATOM   1619  C   VAL A 102     -26.422  -9.611  31.442  1.00  0.00           C  
ATOM   1620  O   VAL A 102     -25.669  -8.640  31.514  1.00  0.00           O  
ATOM   1621  CB  VAL A 102     -24.618 -10.650  30.050  1.00  0.00           C  
ATOM   1622  CG1 VAL A 102     -23.623 -10.328  31.151  1.00  0.00           C  
ATOM   1623  CG2 VAL A 102     -24.203 -11.913  29.306  1.00  0.00           C  
ATOM   1624  H   VAL A 102     -27.003 -12.004  29.140  1.00  0.00           H  
ATOM   1625  HA  VAL A 102     -26.010 -11.707  31.317  1.00  0.00           H  
ATOM   1626  HB  VAL A 102     -24.636  -9.809  29.358  1.00  0.00           H  
ATOM   1627 1HG1 VAL A 102     -22.634 -10.180  30.715  1.00  0.00           H  
ATOM   1628 2HG1 VAL A 102     -23.931  -9.417  31.666  1.00  0.00           H  
ATOM   1629 3HG1 VAL A 102     -23.586 -11.152  31.862  1.00  0.00           H  
ATOM   1630 1HG2 VAL A 102     -23.210 -11.771  28.877  1.00  0.00           H  
ATOM   1631 2HG2 VAL A 102     -24.179 -12.752  30.001  1.00  0.00           H  
ATOM   1632 3HG2 VAL A 102     -24.916 -12.121  28.509  1.00  0.00           H  
ATOM   1633  N   VAL A 103     -27.622  -9.645  32.005  1.00  0.00           N  
ATOM   1634  CA  VAL A 103     -28.179  -8.485  32.685  1.00  0.00           C  
ATOM   1635  C   VAL A 103     -29.488  -8.057  32.031  1.00  0.00           C  
ATOM   1636  O   VAL A 103     -30.121  -7.090  32.453  1.00  0.00           O  
ATOM   1637  CB  VAL A 103     -27.179  -7.315  32.659  1.00  0.00           C  
ATOM   1638  CG1 VAL A 103     -27.052  -6.763  31.244  1.00  0.00           C  
ATOM   1639  CG2 VAL A 103     -27.646  -6.231  33.615  1.00  0.00           C  
ATOM   1640  H   VAL A 103     -28.177 -10.486  31.929  1.00  0.00           H  
ATOM   1641  HA  VAL A 103     -28.379  -8.755  33.721  1.00  0.00           H  
ATOM   1642  HB  VAL A 103     -26.197  -7.677  32.965  1.00  0.00           H  
ATOM   1643 1HG1 VAL A 103     -26.333  -5.943  31.236  1.00  0.00           H  
ATOM   1644 2HG1 VAL A 103     -26.711  -7.550  30.573  1.00  0.00           H  
ATOM   1645 3HG1 VAL A 103     -28.022  -6.394  30.909  1.00  0.00           H  
ATOM   1646 1HG2 VAL A 103     -26.934  -5.405  33.606  1.00  0.00           H  
ATOM   1647 2HG2 VAL A 103     -28.625  -5.866  33.301  1.00  0.00           H  
ATOM   1648 3HG2 VAL A 103     -27.717  -6.638  34.624  1.00  0.00           H  
ATOM   1649  N   VAL A 104     -29.886  -8.789  30.996  1.00  0.00           N  
ATOM   1650  CA  VAL A 104     -31.119  -8.506  30.280  1.00  0.00           C  
ATOM   1651  C   VAL A 104     -31.806  -7.277  30.851  1.00  0.00           C  
ATOM   1652  O   VAL A 104     -31.151  -6.323  31.271  1.00  0.00           O  
ATOM   1653  CB  VAL A 104     -32.072  -9.712  30.372  1.00  0.00           C  
ATOM   1654  CG1 VAL A 104     -31.371 -10.977  29.885  1.00  0.00           C  
ATOM   1655  CG2 VAL A 104     -32.523  -9.881  31.815  1.00  0.00           C  
ATOM   1656  H   VAL A 104     -29.315  -9.568  30.699  1.00  0.00           H  
ATOM   1657  HA  VAL A 104     -30.879  -8.324  29.231  1.00  0.00           H  
ATOM   1658  HB  VAL A 104     -32.937  -9.541  29.730  1.00  0.00           H  
ATOM   1659 1HG1 VAL A 104     -32.060 -11.823  29.949  1.00  0.00           H  
ATOM   1660 2HG1 VAL A 104     -31.058 -10.847  28.850  1.00  0.00           H  
ATOM   1661 3HG1 VAL A 104     -30.500 -11.175  30.507  1.00  0.00           H  
ATOM   1662 1HG2 VAL A 104     -33.205 -10.727  31.889  1.00  0.00           H  
ATOM   1663 2HG2 VAL A 104     -31.653 -10.058  32.448  1.00  0.00           H  
ATOM   1664 3HG2 VAL A 104     -33.033  -8.974  32.143  1.00  0.00           H  
ATOM   1665  N   VAL A 105     -33.127  -7.348  30.941  1.00  0.00           N  
ATOM   1666  CA  VAL A 105     -33.903  -6.379  31.700  1.00  0.00           C  
ATOM   1667  C   VAL A 105     -33.585  -4.935  31.330  1.00  0.00           C  
ATOM   1668  O   VAL A 105     -34.010  -4.009  32.020  1.00  0.00           O  
ATOM   1669  CB  VAL A 105     -33.663  -6.580  33.206  1.00  0.00           C  
ATOM   1670  CG1 VAL A 105     -34.434  -5.540  33.999  1.00  0.00           C  
ATOM   1671  CG2 VAL A 105     -34.092  -7.984  33.598  1.00  0.00           C  
ATOM   1672  H   VAL A 105     -33.602  -8.135  30.521  1.00  0.00           H  
ATOM   1673  HA  VAL A 105     -34.959  -6.560  31.495  1.00  0.00           H  
ATOM   1674  HB  VAL A 105     -32.603  -6.449  33.422  1.00  0.00           H  
ATOM   1675 1HG1 VAL A 105     -34.251  -5.685  35.063  1.00  0.00           H  
ATOM   1676 2HG1 VAL A 105     -34.106  -4.546  33.705  1.00  0.00           H  
ATOM   1677 3HG1 VAL A 105     -35.499  -5.648  33.796  1.00  0.00           H  
ATOM   1678 1HG2 VAL A 105     -33.915  -8.137  34.660  1.00  0.00           H  
ATOM   1679 2HG2 VAL A 105     -35.154  -8.112  33.383  1.00  0.00           H  
ATOM   1680 3HG2 VAL A 105     -33.517  -8.713  33.026  1.00  0.00           H  
ATOM   1681  N   VAL A 106     -32.899  -4.737  30.210  1.00  0.00           N  
ATOM   1682  CA  VAL A 106     -32.735  -3.390  29.680  1.00  0.00           C  
ATOM   1683  C   VAL A 106     -31.622  -2.618  30.383  1.00  0.00           C  
ATOM   1684  O   VAL A 106     -30.679  -2.160  29.741  1.00  0.00           O  
ATOM   1685  CB  VAL A 106     -34.053  -2.610  29.837  1.00  0.00           C  
ATOM   1686  CG1 VAL A 106     -34.439  -2.552  31.308  1.00  0.00           C  
ATOM   1687  CG2 VAL A 106     -33.893  -1.206  29.275  1.00  0.00           C  
ATOM   1688  H   VAL A 106     -32.529  -5.527  29.700  1.00  0.00           H  
ATOM   1689  HA  VAL A 106     -32.492  -3.466  28.619  1.00  0.00           H  
ATOM   1690  HB  VAL A 106     -34.848  -3.133  29.303  1.00  0.00           H  
ATOM   1691 1HG1 VAL A 106     -35.379  -2.012  31.420  1.00  0.00           H  
ATOM   1692 2HG1 VAL A 106     -34.556  -3.567  31.692  1.00  0.00           H  
ATOM   1693 3HG1 VAL A 106     -33.657  -2.040  31.868  1.00  0.00           H  
ATOM   1694 1HG2 VAL A 106     -34.832  -0.661  29.386  1.00  0.00           H  
ATOM   1695 2HG2 VAL A 106     -33.104  -0.684  29.816  1.00  0.00           H  
ATOM   1696 3HG2 VAL A 106     -33.632  -1.265  28.219  1.00  0.00           H  
ATOM   1697  N   VAL A 107     -31.802  -2.411  31.687  1.00  0.00           N  
ATOM   1698  CA  VAL A 107     -31.018  -1.473  32.495  1.00  0.00           C  
ATOM   1699  C   VAL A 107     -29.598  -1.233  31.993  1.00  0.00           C  
ATOM   1700  O   VAL A 107     -28.639  -1.684  32.614  1.00  0.00           O  
ATOM   1701  CB  VAL A 107     -30.944  -1.975  33.950  1.00  0.00           C  
ATOM   1702  CG1 VAL A 107     -30.315  -0.910  34.836  1.00  0.00           C  
ATOM   1703  CG2 VAL A 107     -32.343  -2.317  34.438  1.00  0.00           C  
ATOM   1704  H   VAL A 107     -32.569  -2.890  32.136  1.00  0.00           H  
ATOM   1705  HA  VAL A 107     -31.543  -0.519  32.493  1.00  0.00           H  
ATOM   1706  HB  VAL A 107     -30.310  -2.861  33.994  1.00  0.00           H  
ATOM   1707 1HG1 VAL A 107     -30.255  -1.277  35.860  1.00  0.00           H  
ATOM   1708 2HG1 VAL A 107     -29.310  -0.685  34.474  1.00  0.00           H  
ATOM   1709 3HG1 VAL A 107     -30.924  -0.009  34.806  1.00  0.00           H  
ATOM   1710 1HG2 VAL A 107     -32.291  -2.682  35.465  1.00  0.00           H  
ATOM   1711 2HG2 VAL A 107     -32.969  -1.428  34.399  1.00  0.00           H  
ATOM   1712 3HG2 VAL A 107     -32.771  -3.093  33.801  1.00  0.00           H  
ATOM   1713  N   VAL A 108     -29.475  -0.451  30.921  1.00  0.00           N  
ATOM   1714  CA  VAL A 108     -28.189   0.030  30.414  1.00  0.00           C  
ATOM   1715  C   VAL A 108     -27.206  -1.093  30.074  1.00  0.00           C  
ATOM   1716  O   VAL A 108     -26.730  -1.185  28.940  1.00  0.00           O  
ATOM   1717  CB  VAL A 108     -27.531   0.975  31.434  1.00  0.00           C  
ATOM   1718  CG1 VAL A 108     -26.137   1.363  30.955  1.00  0.00           C  
ATOM   1719  CG2 VAL A 108     -28.395   2.215  31.607  1.00  0.00           C  
ATOM   1720  H   VAL A 108     -30.317  -0.149  30.451  1.00  0.00           H  
ATOM   1721  HA  VAL A 108     -28.381   0.598  29.503  1.00  0.00           H  
ATOM   1722  HB  VAL A 108     -27.424   0.466  32.389  1.00  0.00           H  
ATOM   1723 1HG1 VAL A 108     -25.670   2.028  31.684  1.00  0.00           H  
ATOM   1724 2HG1 VAL A 108     -25.528   0.467  30.840  1.00  0.00           H  
ATOM   1725 3HG1 VAL A 108     -26.209   1.878  29.994  1.00  0.00           H  
ATOM   1726 1HG2 VAL A 108     -27.929   2.885  32.330  1.00  0.00           H  
ATOM   1727 2HG2 VAL A 108     -28.490   2.729  30.649  1.00  0.00           H  
ATOM   1728 3HG2 VAL A 108     -29.380   1.924  31.963  1.00  0.00           H  
ATOM   1729  N   VAL A 109     -26.814  -1.863  31.082  1.00  0.00           N  
ATOM   1730  CA  VAL A 109     -25.643  -2.720  30.973  1.00  0.00           C  
ATOM   1731  C   VAL A 109     -24.466  -1.892  30.485  1.00  0.00           C  
ATOM   1732  O   VAL A 109     -23.629  -2.363  29.714  1.00  0.00           O  
ATOM   1733  CB  VAL A 109     -25.901  -3.903  30.024  1.00  0.00           C  
ATOM   1734  CG1 VAL A 109     -24.802  -4.945  30.187  1.00  0.00           C  
ATOM   1735  CG2 VAL A 109     -27.261  -4.514  30.332  1.00  0.00           C  
ATOM   1736  H   VAL A 109     -27.296  -1.794  31.967  1.00  0.00           H  
ATOM   1737  HA  VAL A 109     -25.405  -3.116  31.961  1.00  0.00           H  
ATOM   1738  HB  VAL A 109     -25.878  -3.551  28.992  1.00  0.00           H  
ATOM   1739 1HG1 VAL A 109     -24.982  -5.778  29.507  1.00  0.00           H  
ATOM   1740 2HG1 VAL A 109     -23.836  -4.495  29.959  1.00  0.00           H  
ATOM   1741 3HG1 VAL A 109     -24.799  -5.311  31.215  1.00  0.00           H  
ATOM   1742 1HG2 VAL A 109     -27.445  -5.351  29.657  1.00  0.00           H  
ATOM   1743 2HG2 VAL A 109     -27.274  -4.872  31.363  1.00  0.00           H  
ATOM   1744 3HG2 VAL A 109     -28.038  -3.763  30.198  1.00  0.00           H  
ATOM   1745  N   VAL A 110     -24.429  -0.642  30.933  1.00  0.00           N  
ATOM   1746  CA  VAL A 110     -23.399   0.312  30.543  1.00  0.00           C  
ATOM   1747  C   VAL A 110     -22.098  -0.380  30.160  1.00  0.00           C  
ATOM   1748  O   VAL A 110     -21.423   0.028  29.213  1.00  0.00           O  
ATOM   1749  CB  VAL A 110     -23.133   1.301  31.693  1.00  0.00           C  
ATOM   1750  CG1 VAL A 110     -22.493   0.575  32.865  1.00  0.00           C  
ATOM   1751  CG2 VAL A 110     -22.231   2.422  31.203  1.00  0.00           C  
ATOM   1752  H   VAL A 110     -25.152  -0.338  31.570  1.00  0.00           H  
ATOM   1753  HA  VAL A 110     -23.761   0.871  29.680  1.00  0.00           H  
ATOM   1754  HB  VAL A 110     -24.082   1.717  32.036  1.00  0.00           H  
ATOM   1755 1HG1 VAL A 110     -22.321   1.277  33.680  1.00  0.00           H  
ATOM   1756 2HG1 VAL A 110     -23.158  -0.221  33.207  1.00  0.00           H  
ATOM   1757 3HG1 VAL A 110     -21.544   0.143  32.550  1.00  0.00           H  
ATOM   1758 1HG2 VAL A 110     -22.050   3.126  32.013  1.00  0.00           H  
ATOM   1759 2HG2 VAL A 110     -21.282   2.003  30.866  1.00  0.00           H  
ATOM   1760 3HG2 VAL A 110     -22.712   2.941  30.372  1.00  0.00           H  
ATOM   1761  N   VAL A 111     -21.737  -1.412  30.910  1.00  0.00           N  
ATOM   1762  CA  VAL A 111     -20.475  -2.106  30.693  1.00  0.00           C  
ATOM   1763  C   VAL A 111     -20.417  -2.751  29.311  1.00  0.00           C  
ATOM   1764  O   VAL A 111     -19.562  -3.595  29.044  1.00  0.00           O  
ATOM   1765  CB  VAL A 111     -20.255  -3.169  31.784  1.00  0.00           C  
ATOM   1766  CG1 VAL A 111     -20.115  -2.488  33.140  1.00  0.00           C  
ATOM   1767  CG2 VAL A 111     -21.425  -4.137  31.794  1.00  0.00           C  
ATOM   1768  H   VAL A 111     -22.343  -1.712  31.662  1.00  0.00           H  
ATOM   1769  HA  VAL A 111     -19.669  -1.374  30.765  1.00  0.00           H  
ATOM   1770  HB  VAL A 111     -19.331  -3.708  31.581  1.00  0.00           H  
ATOM   1771 1HG1 VAL A 111     -19.948  -3.239  33.912  1.00  0.00           H  
ATOM   1772 2HG1 VAL A 111     -19.268  -1.801  33.115  1.00  0.00           H  
ATOM   1773 3HG1 VAL A 111     -21.026  -1.934  33.364  1.00  0.00           H  
ATOM   1774 1HG2 VAL A 111     -21.264  -4.891  32.564  1.00  0.00           H  
ATOM   1775 2HG2 VAL A 111     -22.345  -3.593  32.002  1.00  0.00           H  
ATOM   1776 3HG2 VAL A 111     -21.503  -4.623  30.821  1.00  0.00           H  
ATOM   1777  N   VAL A 112     -21.287  -2.296  28.415  1.00  0.00           N  
ATOM   1778  CA  VAL A 112     -21.201  -2.665  27.007  1.00  0.00           C  
ATOM   1779  C   VAL A 112     -21.937  -3.967  26.694  1.00  0.00           C  
ATOM   1780  O   VAL A 112     -22.745  -4.021  25.768  1.00  0.00           O  
ATOM   1781  CB  VAL A 112     -19.727  -2.791  26.581  1.00  0.00           C  
ATOM   1782  CG1 VAL A 112     -19.636  -3.235  25.130  1.00  0.00           C  
ATOM   1783  CG2 VAL A 112     -19.037  -1.448  26.771  1.00  0.00           C  
ATOM   1784  H   VAL A 112     -21.997  -1.639  28.708  1.00  0.00           H  
ATOM   1785  HA  VAL A 112     -21.656  -1.864  26.419  1.00  0.00           H  
ATOM   1786  HB  VAL A 112     -19.237  -3.545  27.195  1.00  0.00           H  
ATOM   1787 1HG1 VAL A 112     -18.588  -3.329  24.843  1.00  0.00           H  
ATOM   1788 2HG1 VAL A 112     -20.131  -4.200  25.012  1.00  0.00           H  
ATOM   1789 3HG1 VAL A 112     -20.123  -2.497  24.493  1.00  0.00           H  
ATOM   1790 1HG2 VAL A 112     -17.990  -1.532  26.480  1.00  0.00           H  
ATOM   1791 2HG2 VAL A 112     -19.528  -0.697  26.152  1.00  0.00           H  
ATOM   1792 3HG2 VAL A 112     -19.100  -1.152  27.819  1.00  0.00           H  
ATOM   1793  N   VAL A 113     -21.628  -5.021  27.441  1.00  0.00           N  
ATOM   1794  CA  VAL A 113     -22.191  -6.333  27.145  1.00  0.00           C  
ATOM   1795  C   VAL A 113     -21.782  -6.783  25.751  1.00  0.00           C  
ATOM   1796  O   VAL A 113     -22.429  -7.640  25.144  1.00  0.00           O  
ATOM   1797  CB  VAL A 113     -23.730  -6.290  27.229  1.00  0.00           C  
ATOM   1798  CG1 VAL A 113     -24.307  -7.659  26.890  1.00  0.00           C  
ATOM   1799  CG2 VAL A 113     -24.154  -5.861  28.623  1.00  0.00           C  
ATOM   1800  H   VAL A 113     -20.976  -4.916  28.206  1.00  0.00           H  
ATOM   1801  HA  VAL A 113     -21.815  -7.050  27.879  1.00  0.00           H  
ATOM   1802  HB  VAL A 113     -24.108  -5.580  26.495  1.00  0.00           H  
ATOM   1803 1HG1 VAL A 113     -25.396  -7.614  26.934  1.00  0.00           H  
ATOM   1804 2HG1 VAL A 113     -23.999  -7.943  25.884  1.00  0.00           H  
ATOM   1805 3HG1 VAL A 113     -23.945  -8.395  27.604  1.00  0.00           H  
ATOM   1806 1HG2 VAL A 113     -25.243  -5.823  28.671  1.00  0.00           H  
ATOM   1807 2HG2 VAL A 113     -23.783  -6.578  29.354  1.00  0.00           H  
ATOM   1808 3HG2 VAL A 113     -23.746  -4.875  28.837  1.00  0.00           H  
ATOM   1809  N   VAL A 114     -20.753  -6.135  25.213  1.00  0.00           N  
ATOM   1810  CA  VAL A 114     -20.414  -6.256  23.800  1.00  0.00           C  
ATOM   1811  C   VAL A 114     -19.043  -6.887  23.588  1.00  0.00           C  
ATOM   1812  O   VAL A 114     -18.111  -6.221  23.132  1.00  0.00           O  
ATOM   1813  CB  VAL A 114     -20.446  -4.863  23.143  1.00  0.00           C  
ATOM   1814  CG1 VAL A 114     -19.368  -3.979  23.755  1.00  0.00           C  
ATOM   1815  CG2 VAL A 114     -20.239  -4.998  21.646  1.00  0.00           C  
ATOM   1816  H   VAL A 114     -20.228  -5.493  25.787  1.00  0.00           H  
ATOM   1817  HA  VAL A 114     -21.167  -6.886  23.322  1.00  0.00           H  
ATOM   1818  HB  VAL A 114     -21.410  -4.396  23.340  1.00  0.00           H  
ATOM   1819 1HG1 VAL A 114     -19.402  -2.990  23.297  1.00  0.00           H  
ATOM   1820 2HG1 VAL A 114     -19.543  -3.890  24.827  1.00  0.00           H  
ATOM   1821 3HG1 VAL A 114     -18.392  -4.427  23.584  1.00  0.00           H  
ATOM   1822 1HG2 VAL A 114     -20.270  -4.011  21.183  1.00  0.00           H  
ATOM   1823 2HG2 VAL A 114     -19.273  -5.462  21.452  1.00  0.00           H  
ATOM   1824 3HG2 VAL A 114     -21.029  -5.620  21.225  1.00  0.00           H  
ATOM   1825  N   VAL A 115     -18.922  -8.170  23.903  1.00  0.00           N  
ATOM   1826  CA  VAL A 115     -17.666  -8.888  23.711  1.00  0.00           C  
ATOM   1827  C   VAL A 115     -17.606  -9.556  22.343  1.00  0.00           C  
ATOM   1828  O   VAL A 115     -17.489 -10.779  22.242  1.00  0.00           O  
ATOM   1829  CB  VAL A 115     -17.478  -9.959  24.803  1.00  0.00           C  
ATOM   1830  CG1 VAL A 115     -17.375  -9.300  26.169  1.00  0.00           C  
ATOM   1831  CG2 VAL A 115     -18.647 -10.932  24.764  1.00  0.00           C  
ATOM   1832  H   VAL A 115     -19.720  -8.664  24.282  1.00  0.00           H  
ATOM   1833  HA  VAL A 115     -16.846  -8.174  23.783  1.00  0.00           H  
ATOM   1834  HB  VAL A 115     -16.546 -10.497  24.625  1.00  0.00           H  
ATOM   1835 1HG1 VAL A 115     -17.234 -10.065  26.932  1.00  0.00           H  
ATOM   1836 2HG1 VAL A 115     -16.530  -8.614  26.180  1.00  0.00           H  
ATOM   1837 3HG1 VAL A 115     -18.294  -8.750  26.376  1.00  0.00           H  
ATOM   1838 1HG2 VAL A 115     -18.510 -11.695  25.530  1.00  0.00           H  
ATOM   1839 2HG2 VAL A 115     -19.576 -10.392  24.950  1.00  0.00           H  
ATOM   1840 3HG2 VAL A 115     -18.693 -11.407  23.784  1.00  0.00           H  
ATOM   1841  N   VAL A 116     -17.668  -8.751  21.287  1.00  0.00           N  
ATOM   1842  CA  VAL A 116     -17.583  -9.271  19.926  1.00  0.00           C  
ATOM   1843  C   VAL A 116     -18.540 -10.446  19.750  1.00  0.00           C  
ATOM   1844  O   VAL A 116     -18.856 -11.141  20.714  1.00  0.00           O  
ATOM   1845  CB  VAL A 116     -16.135  -9.686  19.611  1.00  0.00           C  
ATOM   1846  CG1 VAL A 116     -16.040 -10.282  18.220  1.00  0.00           C  
ATOM   1847  CG2 VAL A 116     -15.241  -8.461  19.730  1.00  0.00           C  
ATOM   1848  H   VAL A 116     -17.769  -7.756  21.427  1.00  0.00           H  
ATOM   1849  HA  VAL A 116     -17.874  -8.481  19.234  1.00  0.00           H  
ATOM   1850  HB  VAL A 116     -15.818 -10.445  20.325  1.00  0.00           H
[truncated: 16,040 more chars]
